# Supplementary material for: Single‐cell transcriptomic profiling of maize cell heterogeneity and systemic immune responses against Puccinia polysora Underw
Source: Plant Biotechnol J. 2024 Nov 29;23(2):549–63. doi: 10.1111/pbi.14519 (PMC11772323; doi:10.1111/pbi.14519)
Supplement: Supplementary file 2 — Table S1. Quality control Summary of each sample. Table S2. Statistical table of cell counts in each subpopulation of each sample. Table S3. List of cell‐type marker genes used in this study. Table S4. Genes indicate the identified top10 marker genes for each cluster. Table S5. Genes differentially expressed between R99 and N110 in each cell types. Table S6. Atotal of 204 NBS‐LRR genes expressions were detected in our expression profile. Table S7. NLR Genes indicate the identified top10 marker genes for each cluster. Table S8. Genes that are co‐activated in guard and epidermal cells in R99 compared to N110. Table S9. The G401T genotypes and SCR infection severity across 180 maize inbred lines. Table S10. Sequences of PCR primers used in the study. [file PBI-23-549-s001.xls]

## Sheet: Table S1
Table S1 Quality control Summary of each sample.
Sample	Name	Number of Reads (mRNA)	Reads pass QC (mRNA)	Reads with exactly matched barcodes (mRNA)	Reads with failed barcodes (mRNA)	Reads filtered on low quality (mRNA)	Q30 bases in RNA cell barcode	Q30 bases in RNA UMI	Q30 bases in RNA reads	Number of Reads (Droplet index)	Reads pass QC (Droplet index)	Reads with exactly matched barcodes (Droplet index)	Reads with failed barcodes (Droplet index)	Reads filtered on low quality (Droplet index)	Q30 bases in cell barcode (Droplet index)	Q30 bases in reads (Droplet index)	Reads Mapped to Genome (Map Quality ≥ 0)	Reads Mapped to Exonic regions	Reads Mapped to Intronic regions	Reads mapped antisense to gene	Reads Mapped to Intergenic regions	Estimated Number of Cells	Mean reads per cell	Mean UMI count per cell	Median UMI counts per cell	Total genes detected	Mean genes per cell	Median genes per cell	Fraction Reads in Cells	Sequencing Saturation	Number of cells used for clustering
99-1	R99_Mock-1	511087287	0.6808	0.5477	0.3074	0.0118	0.8434	0.8026	0.8231	33942722	0.9162	0.8082	0.0706	0.0132	0.9476	0.9658	0.7013	0.38	0.007	0.025	0.613	3124	33326	6592	4613	14580	1045	941	0.4508	0.4661	2819
99-2	R99_Mock-2	1460390532	0.694	0.5921	0.3054	0.0006	0.8744	0.8883	0.8642	57402614	0.9339	0.8425	0.0655	0.0006	0.9333	0.9103	0.723	0.364	0.011	0.017	0.625	8452	52195	7502	6186	17531	1318	1292	0.6211	0.6075	7627
99-C-1	R99_Infection-1	1356115765	0.736	0.6065	0.2636	0.0003	0.8699	0.8696	0.8786	74175558	0.8926	0.8314	0.1065	0.001	0.9587	0.9495	0.4638	0.318	0.01	0.015	0.672	7175	22484	4175	3488	15846	1087	1044	0.374	0.4429	6473
99-C-2	R99_Infection-2	1427068378	0.6465	0.5572	0.3529	0.0006	0.879	0.8911	0.8802	47793653	0.9302	0.8681	0.0696	0.0002	0.9715	0.9525	0.7736	0.368	0.011	0.015	0.621	15356	27549	5494	4711	18336	1252	1221	0.6145	0.4655	13855
110-1	N110_Mock-1	1185239964	0.7227	0.6153	0.2721	0.0052	0.873	0.8838	0.8843	63102453	0.9087	0.7897	0.0888	0.0026	0.9307	0.9661	0.8598	0.402	0.01	0.017	0.588	11083	39328	6519	4587	17400	976	870	0.5999	0.5811	9998
110-2	N110_Mock-2	1143482357	0.6458	0.5476	0.3492	0.005	0.8817	0.8802	0.8972	85280531	0.9265	0.8252	0.071	0.0025	0.9375	0.9675	0.8044	0.413	0.01	0.018	0.577	6707	50200	7048	4904	16317	933	827	0.5794	0.657	6052
110-C-1	N110_Infection-1	887226758	0.7936	0.676	0.206	0.0003	0.8965	0.8909	0.8707	228014990	0.8899	0.8358	0.1099	0.0002	0.969	0.9516	0.2663	0.317	0.008	0.014	0.676	2455	18560	4148	3375	12962	1058	1000	0.2725	0.3595	2215
110-C-2	N110_Infection-2	1283496837	0.7222	0.6182	0.2772	0.0006	0.891	0.9062	0.8764	102057135	0.901	0.8498	0.0982	0	0.9657	0.9689	0.6257	0.328	0.009	0.013	0.663	4978	50447	6476	5027	15417	1272	1220	0.4573	0.6233	4493

## Sheet: Table S2
Table S2 Statistical table of cell counts in each subpopulation of each sample.
Cluster	Total	mesophyll	protoderm	bundle_sheath	epidermis	guard_mother_cell	companion_cell
Total		63222 (89.29%)	5583 (7.89%)	1287 (1.82%)	234 (0.33%)	371 (0.52%)	106 (0.15%)
N110_Infection_1	3639 (5.14%)	3462 (95.14%)	71 (1.95%)	82 (2.25%)	6 (0.16%)	17 (0.47%)	1 (0.03%)
N110_Infection_2	7671 (10.83%)	7348 (95.79%)	153 (1.99%)	123 (1.6%)	12 (0.16%)	29 (0.38%)	6 (0.08%)
N110_Mock_1	12641 (17.85%)	11652 (92.18%)	585 (4.63%)	227 (1.8%)	69 (0.55%)	101 (0.8%)	7 (0.06%)
N110_Mock_2	8038 (11.35%)	7244 (90.12%)	503 (6.26%)	156 (1.94%)	32 (0.4%)	100 (1.24%)	3 (0.04%)
R99_Infection_1	11712 (16.54%)	10354 (88.41%)	1085 (9.26%)	165 (1.41%)	50 (0.43%)	41 (0.35%)	17 (0.15%)
R99_Infection_2	17907 (25.29%)	15602 (87.13%)	1720 (9.61%)	460 (2.57%)	30 (0.17%)	32 (0.18%)	63 (0.35%)
R99_Mock_2	9195 (12.99%)	7560 (82.22%)	1466 (15.94%)	74 (0.8%)	35 (0.38%)	51 (0.55%)	9 (0.1%)

## Sheet: Table S3
Table S3 List of cell-type marker genes used in this study.
Cell type	Gene_ID(V5)	Gene_name	Description	Reference
Stele, mesophyll	Zm00001eb272090	Chitinase	Acidic class i chitinase	Evidence for phloem loading via the abaxial bundle sheath cells in maize leaves;Single-cell RNA sequencing of developing maize ears facilitates functional analysis and trait candidate gene discovery
	Zm00001eb335210	Wip1	Wound induced protein 1	Single-cell RNA sequencing of developing maize ears facilitates functional analysis and trait candidate gene discovery
Stele	Zm00001eb310230	ABC transporter g family member 53	ABC transporter g family member 53	Single-cell RNA sequencing of developing maize ears facilitates functional analysis and trait candidate gene discovery
Mature Cortex I,Mature Outer Cortex I,Mature Outer Cortex II	Zm00001eb191590	Fomt5	Flavonoid o-methyltransferase 5	Single-cell RNA sequencing of developing maize ears facilitates functional analysis and trait candidate gene discovery
	Zm00001eb252840	Uncharacterized LOC109617031	Arabinogalactan protein 23-like	Single-cell RNA sequencing of developing maize ears facilitates functional analysis and trait candidate gene discovery
Mature Outer Cortex I,Mature Pith,Mature Stele,Mature Outer Cortex II	Zm00001eb300120	Gst vi	Glutathione transferase 6	Single-cell RNA sequencing of developing maize ears facilitates functional analysis and trait candidate gene discovery
	Zm00001eb079490	Putative cytochrome p450 superfamily protein	Putative cytochrome p450 superfamily protein	Evidence for phloem loading via the abaxial bundle sheath cells in maize leaves
Early Cortex II	Zm00001eb040460	Histone h2b	Histone h2b.2	Single-cell RNA sequencing of developing maize ears facilitates functional analysis and trait candidate gene discovery
	Zm00001eb018640	Bx11	Benzoxazinone synthesis11	Evidence for phloem loading via the abaxial bundle sheath cells in maize leaves;Plant stem-cell organization and differentiation at single-cell resolution;Single-cell RNA sequencing of developing maize ears facilitates functional analysis and trait candidate gene discovery
	Zm00001eb043480	Idp6640	O-succinylhomoserine sulfhydrylase	Single-cell RNA sequencing of developing maize ears facilitates functional analysis and trait candidate gene discovery
Mature Outer Cortex I,Mature Pith	Zm00001eb033580	Uncharacterized LOC100191301	Aldolase-type tim barrel family protein	Single-cell RNA sequencing of developing maize ears facilitates functional analysis and trait candidate gene discovery
	Zm00001eb247320	Grx3	Glutaredoxin3	Single-cell RNA sequencing of developing maize ears facilitates functional analysis and trait candidate gene discovery
	Zm00001eb320810	His4	Histone h4	Single-cell RNA sequencing of developing maize ears facilitates functional analysis and trait candidate gene discovery
Mature Outer Cortex I,Mature Outer Cortex II	Zm00001eb322950	Glucose-6-phosphate/phosphate translocator 2	Glucose-6-phosphate/phosphate translocator 2	Single-cell RNA sequencing of developing maize ears facilitates functional analysis and trait candidate gene discovery
	Zm00001eb220030	Putative cytochrome p450 superfamily protein	Putative cytochrome p450 superfamily protein	Single-cell RNA sequencing of developing maize ears facilitates functional analysis and trait candidate gene discovery
Stele,Mature Pith	Zm00001eb105190	Cytokinin-o-glucosyltransferase 2	Cytokinin-o-glucosyltransferase 2	Single-cell RNA sequencing of developing maize ears facilitates functional analysis and trait candidate gene discovery
	Zm00001eb135120	Wak2	Wall-associated receptor kinase 2	Single-cell RNA sequencing of developing maize ears facilitates functional analysis and trait candidate gene discovery
	Zm00001eb287650	Hypothetical protein zeammb73_zm00001d038151	Hypothetical protein zeammb73_zm00001d038151	Single-cell RNA sequencing of developing maize ears facilitates functional analysis and trait candidate gene discovery
Mature Outer Cortex I,Mature Outer Cortex II,Mature Cortex II	Zm00001eb033440	Blue copper protein	Blue copper protein	Single-cell RNA sequencing of developing maize ears facilitates functional analysis and trait candidate gene discovery
Stele	Zm00001eb156250	Uncharacterized LOC100384436	Leaf rust 10 disease-resistance LOCus receptor-like protein kinase-like 1.2	Single-cell RNA sequencing of developing maize ears facilitates functional analysis and trait candidate gene discovery
Mature Outer Cortex I,Mature Stele,Mature Outer Cortex II	Zm00001eb202570	Ereb111	Ap2-erebp-transcription factor 111	Single-cell RNA sequencing of developing maize ears facilitates functional analysis and trait candidate gene discovery
pith	Zm00001eb129740	Uncharacterized LOC103650063	Uncharacterized LOC103650063	Single-cell RNA sequencing of developing maize ears facilitates functional analysis and trait candidate gene discovery
Stele	Zm00001eb239550	Iaa23	Aux/iaa-transcription factor 23	Plant stem-cell organization and differentiation at single-cell resolution;Single-cell RNA sequencing of developing maize ears facilitates functional analysis and trait candidate gene discovery
Mature Outer Cortex I,Mature Outer Cortex II	Zm00001eb314890	Hsftf21	Hsf-transcription factor 21	Single-cell RNA sequencing of developing maize ears facilitates functional analysis and trait candidate gene discovery
Mature Outer Cortex I,Stele,mesophyll，mesophyll	Zm00001eb266690	Protein kinase	Protein kinase	Evidence for phloem loading via the abaxial bundle sheath cells in maize leaves;Single-cell RNA sequencing of developing maize ears facilitates functional analysis and trait candidate gene discovery
Mature Pith	Zm00001eb311170	Chaperone protein dnaj 20 chloroplastic	Chaperone protein dnaj 20 chloroplastic	Single-cell RNA sequencing of developing maize ears facilitates functional analysis and trait candidate gene discovery
Endodermis Initials,QC,Initials	Zm00001eb296580	Gtp-binding nuclear protein ran-2	Gtp-binding nuclear protein ran-2	Single-cell RNA sequencing of developing maize ears facilitates functional analysis and trait candidate gene discovery
Mature Outer Cortex I	Zm00001eb037500	Pyridoxal phosphate (plp)-dependent transferase superfamily protein	Uncharacterized protein LOC100280069	Single-cell RNA sequencing of developing maize ears facilitates functional analysis and trait candidate gene discovery
Stele,Mature Stele	Zm00001eb289170	Ereb133	Ap2-erebp-transcription factor 133	Single-cell RNA sequencing of developing maize ears facilitates functional analysis and trait candidate gene discovery
Stele,Phloem	Zm00001eb020600	Polygalacturonase inhibitor 1	Polygalacturonase inhibitor 1	Single-cell RNA sequencing of developing maize ears facilitates functional analysis and trait candidate gene discovery
Stele,Mature Outer Cortex II,Mature Cortex II	Zm00001eb252850	Uncharacterized LOC100277641	Arabinogalactan peptide 3-like	Plant stem-cell organization and differentiation at single-cell resolution;Single-cell RNA sequencing of developing maize ears facilitates functional analysis and trait candidate gene discovery
Mature Outer Cortex I,Mature Stele,mesophyll，mesophyll	Zm00001eb116230	Eukaryotic aspartyl protease family protein	Eukaryotic aspartyl protease family protein	Evidence for phloem loading via the abaxial bundle sheath cells in maize leaves;Single-cell RNA sequencing of developing maize ears facilitates functional analysis and trait candidate gene discovery
Mature Outer Cortex I,Mature Outer Cortex II,Mature Cortex II	Zm00001eb052000	Vq10	Vq motif-transcription factor10	Single-cell RNA sequencing of developing maize ears facilitates functional analysis and trait candidate gene discovery
Stele	Zm00001eb159320	Putative cytochrome p450 superfamily protein	Putative cytochrome p450 superfamily protein	Single-cell RNA sequencing of developing maize ears facilitates functional analysis and trait candidate gene discovery
Stele	Zm00001eb356000	Uncharacterized LOC100381910	Cytochrome b5 isoform d	Single-cell RNA sequencing of developing maize ears facilitates functional analysis and trait candidate gene discovery
Stele,Mature Pith,mesophyll，mesophyll	Zm00001eb285660	Udp-glucuronic acid decarboxylase 2	Udp-glucuronic acid decarboxylase 2	Evidence for phloem loading via the abaxial bundle sheath cells in maize leaves;Single-cell RNA sequencing of developing maize ears facilitates functional analysis and trait candidate gene discovery
Mature Outer Cortex I	Zm00001eb293660	Rlk10	Receptor-like protein kinase10	Single-cell RNA sequencing of developing maize ears facilitates functional analysis and trait candidate gene discovery
Stele	Zm00001eb182740	Gibberellin receptor gid1l2	Gibberellin receptor gid1l2	Single-cell RNA sequencing of developing maize ears facilitates functional analysis and trait candidate gene discovery
Mature Outer Cortex I,Mature Outer Cortex II	Zm00001eb070280	Uncharacterized LOC100192687	Uncharacterized LOC100192687	Single-cell RNA sequencing of developing maize ears facilitates functional analysis and trait candidate gene discovery
Mature Cortex II	Zm00001eb000790	Peptidoglycan-binding lysm domain-containing protein	Peptidoglycan-binding lysm domain-containing protein	Single-cell RNA sequencing of developing maize ears facilitates functional analysis and trait candidate gene discovery
Mature Outer Cortex I,Mature Stele	Zm00001eb145270	Uncharacterized LOC100279141	Uncharacterized protein LOC100279141	Plant stem-cell organization and differentiation at single-cell resolution;Single-cell RNA sequencing of developing maize ears facilitates functional analysis and trait candidate gene discovery
Stele,Phloem	Zm00001eb245840	Uncharacterized LOC100281627	Uncharacterized protein LOC100281627	Single-cell RNA sequencing of developing maize ears facilitates functional analysis and trait candidate gene discovery
cortex	Zm00001eb359330	Uncharacterized LOC100382806	Gtp-binding nuclear protein ran-2	Single-cell RNA sequencing of developing maize ears facilitates functional analysis and trait candidate gene discovery
Stele,Mature Pith	Zm00001eb176160	Dar2	Monodehydroascorbate reductase2	Plant stem-cell organization and differentiation at single-cell resolution;Single-cell RNA sequencing of developing maize ears facilitates functional analysis and trait candidate gene discovery
Stele,Mature Pith	Zm00001eb418060	Gst2	Glutathione s-transferase2	Plant stem-cell organization and differentiation at single-cell resolution;Single-cell RNA sequencing of developing maize ears facilitates functional analysis and trait candidate gene discovery
Stele	Zm00001eb141930	Pgd2	6-phosphogluconate dehydrogenase2	Single-cell RNA sequencing of developing maize ears facilitates functional analysis and trait candidate gene discovery
Stele	Zm00001eb088090	Mrpa9	Multidrug resistance associated protein9	Single-cell RNA sequencing of developing maize ears facilitates functional analysis and trait candidate gene discovery
Stele	Zm00001eb011140	Uncharacterized LOC100278628	Uncharacterized protein LOC100278628	Single-cell RNA sequencing of developing maize ears facilitates functional analysis and trait candidate gene discovery
Stele,Phloem	Zm00001eb048310	Pme26	Pectin methylesterase26	Single-cell RNA sequencing of developing maize ears facilitates functional analysis and trait candidate gene discovery
Stele	Zm00001eb273530	Plt47	Phospholipid transfer protein47	Single-cell RNA sequencing of developing maize ears facilitates functional analysis and trait candidate gene discovery
Stele	Zm00001eb167710	Prp11	Pathogenesis-related protein11	Single-cell RNA sequencing of developing maize ears facilitates functional analysis and trait candidate gene discovery
Stele	Zm00001eb198840	Map3k-like protein kinase	Map3k-like protein kinase	Single-cell RNA sequencing of developing maize ears facilitates functional analysis and trait candidate gene discovery
Stele	Zm00001eb306290	Idp84	Uncharacterized protein LOC100303897	Single-cell RNA sequencing of developing maize ears facilitates functional analysis and trait candidate gene discovery
Mature Outer Cortex I,Stele,Mature Pith,Mature Outer Cortex II	Zm00001eb384620	Aaap60	Amino acid/auxin permease60	Single-cell RNA sequencing of developing maize ears facilitates functional analysis and trait candidate gene discovery
Mature Pith,Mature Outer Cortex II,mesophyll，mesophyll	Zm00001eb041390	Pco076023	Ribonuclease 1-like	Evidence for phloem loading via the abaxial bundle sheath cells in maize leaves;Single-cell RNA sequencing of developing maize ears facilitates functional analysis and trait candidate gene discovery
QC	Zm00001eb133140	Gpm354	ABC transporter f family member 1-like	Single-cell RNA sequencing of developing maize ears facilitates functional analysis and trait candidate gene discovery
Mature Cortex II	Zm00001eb238330	Pco114073b	Gdsl esterase/lipase at5g45910	Single-cell RNA sequencing of developing maize ears facilitates functional analysis and trait candidate gene discovery
Stele	Zm00001eb268840	Pco134033	Extra-large guanine nucleotide-binding protein 3	Single-cell RNA sequencing of developing maize ears facilitates functional analysis and trait candidate gene discovery
Stele	Zm00001eb110050	Putative cytochrome p450 superfamily protein	Putative cytochrome p450 superfamily protein	Plant stem-cell organization and differentiation at single-cell resolution;Single-cell RNA sequencing of developing maize ears facilitates functional analysis and trait candidate gene discovery
Stele	Zm00001eb293450	Udp-glycosyltransferase 88a1	Anthocyanidin 5,3-o-glucosyltransferase-like	Single-cell RNA sequencing of developing maize ears facilitates functional analysis and trait candidate gene discovery
Early Cortex II	Zm00001eb269650	Uncharacterized LOC100194139	Histone h3.3	Single-cell RNA sequencing of developing maize ears facilitates functional analysis and trait candidate gene discovery
Mature Outer Cortex I,Mature Outer Cortex II	Zm00001eb432500	Mha4	Proton-exporting atpase4	Single-cell RNA sequencing of developing maize ears facilitates functional analysis and trait candidate gene discovery
Mature Endodermis,Early Endodermis	Zm00001eb066940	Uce4	Ubiquitin conjugating enzyme4	Plant stem-cell organization and differentiation at single-cell resolution;Single-cell RNA sequencing of developing maize ears facilitates functional analysis and trait candidate gene discovery
Early Stele,Stele,Mature Stele	Zm00001eb373030	Opr2	12-oxo-phytodienoic acid reductase2	Plant stem-cell organization and differentiation at single-cell resolution;Single-cell RNA sequencing of developing maize ears facilitates functional analysis and trait candidate gene discovery
Stele,Mature Pith	Zm00001eb419390	Umc1246	Putative bowman-birk serine protease inhibitor	Single-cell RNA sequencing of developing maize ears facilitates functional analysis and trait candidate gene discovery
Mature Outer Cortex II,Mature Cortex II	Zm00001eb074350	Glpx3	Glutathione peroxidase3	Plant stem-cell organization and differentiation at single-cell resolution;Single-cell RNA sequencing of developing maize ears facilitates functional analysis and trait candidate gene discovery
Cortex Initials	Zm00001eb322440	Aprl1	Adenosine 5'-phosphosulfate reductase-like1	Single-cell RNA sequencing of developing maize ears facilitates functional analysis and trait candidate gene discovery
mesophyll	Zm00001eb063160	Pco087746	Uncharacterized protein LOC100281325	Evidence for phloem loading via the abaxial bundle sheath cells in maize leaves;Ground tissue circuitry regulates organ complexity in maize and Setaria;Single-cell RNA sequencing of developing maize ears facilitates functional analysis and trait candidate gene discovery
mesophyll	Zm00001eb261260	Photosystem ii core complex proteins psby	Photosystem ii core complex proteins psby	Evidence for phloem loading via the abaxial bundle sheath cells in maize leaves;Single-cell RNA sequencing of developing maize ears facilitates functional analysis and trait candidate gene discovery
bundle_sheath	Zm00001eb101660	Photosystem i reaction center subunit v	Photosystem i reaction center subunit v	Evidence for phloem loading via the abaxial bundle sheath cells in maize leaves;Single-cell RNA sequencing of developing maize ears facilitates functional analysis and trait candidate gene discovery
mesophyll	Zm00001eb343900	Lhcb3	Light harvesting chlorophyll a/b binding protein3	Evidence for phloem loading via the abaxial bundle sheath cells in maize leaves;Single-cell RNA sequencing of developing maize ears facilitates functional analysis and trait candidate gene discovery
mesophyll	Zm00001eb433540	Lhcb6	Light harvesting chlorophyll a/b binding protein6	Evidence for phloem loading via the abaxial bundle sheath cells in maize leaves;Single-cell RNA sequencing of developing maize ears facilitates functional analysis and trait candidate gene discovery
mesophyll	Zm00001eb168100	Lhcb11	Light harvesting chlorophyll a/b binding protein11	Evidence for phloem loading via the abaxial bundle sheath cells in maize leaves;Single-cell RNA sequencing of developing maize ears facilitates functional analysis and trait candidate gene discovery
mesophyll	Zm00001eb106810	Chlorophyll a-b binding protein cp29.1 chloroplastic	Chlorophyll a-b binding protein cp29.1, chloroplastic-like	Evidence for phloem loading via the abaxial bundle sheath cells in maize leaves
mesophyll	Zm00001eb324090	Psb29	Photosystem ii subunit29	Evidence for phloem loading via the abaxial bundle sheath cells in maize leaves;Ground tissue circuitry regulates organ complexity in maize and Setaria;Single-cell RNA sequencing of developing maize ears facilitates functional analysis and trait candidate gene discovery
Stele	Zm00001eb211260	Cnr10	Cell number regulator10	Single-cell RNA sequencing of developing maize ears facilitates functional analysis and trait candidate gene discovery
Mature Outer Cortex I,Mature Stele	Zm00001eb301500	Chn7	Chitinase7	Single-cell RNA sequencing of developing maize ears facilitates functional analysis and trait candidate gene discovery
Mature Endodermis,Mature Outer Cortex II,Mature Cortex II	Zm00001eb376740	Prf5	Profilin homolog5	Single-cell RNA sequencing of developing maize ears facilitates functional analysis and trait candidate gene discovery
Stele,Phloem	Zm00001eb291400	Putative receptor-like protein kinase	Putative receptor-like protein kinase at4g00960	Single-cell RNA sequencing of developing maize ears facilitates functional analysis and trait candidate gene discovery
bundle_sheath，Epidermis/LRC	Zm00001eb315490	Gst23	Glutathione transferase23	Single-cell RNA sequencing of developing maize ears facilitates functional analysis and trait candidate gene discovery
Mature Outer Cortex I,Stele,Mature Stele	Zm00001eb346150	Cyp47	Cytochrome p450 47	Single-cell RNA sequencing of developing maize ears facilitates functional analysis and trait candidate gene discovery
Stele	Zm00001eb174340	Zmpstol1	Protein suppressor of npr1-1 constitutive 4	Single-cell RNA sequencing of developing maize ears facilitates functional analysis and trait candidate gene discovery
Mature Pith	Zm00001eb267380	Cl9685_1b	Macpf domain-containing protein at4g24290-like	Single-cell RNA sequencing of developing maize ears facilitates functional analysis and trait candidate gene discovery
Stele,Mature Cortex II	Zm00001eb325160	Uncharacterized LOC100277357	Arabinogalactan protein 13-like	Plant stem-cell organization and differentiation at single-cell resolution;Single-cell RNA sequencing of developing maize ears facilitates functional analysis and trait candidate gene discovery
mesophyll	Zm00001eb386660	Uncharacterized LOC100274515	Fructose-bisphosphate aldolase 5, cytosolic	Evidence for phloem loading via the abaxial bundle sheath cells in maize leaves
Early Pith,Endodermis Initials	Zm00001eb038070	Ereb172	Ap2-erebp-transcription factor 172	Single-cell RNA sequencing of developing maize ears facilitates functional analysis and trait candidate gene discovery
Stele,Phloem	Zm00001eb367120	Cyp26	Cytochrome p-450 26	Single-cell RNA sequencing of developing maize ears facilitates functional analysis and trait candidate gene discovery
Mature Cortex II	Zm00001eb225820	Uncharacterized LOC100274392	Malonyl-coa:anthocyanidin 5-o-glucoside-6''-o-malonyltransferase	Single-cell RNA sequencing of developing maize ears facilitates functional analysis and trait candidate gene discovery
mesophyll	Zm00001eb330460	Ultraviolet-b-repressible protein	Ultraviolet-b-repressible protein	Evidence for phloem loading via the abaxial bundle sheath cells in maize leaves;Ground tissue circuitry regulates organ complexity in maize and Setaria;Single-cell RNA sequencing of developing maize ears facilitates functional analysis and trait candidate gene discovery
mesophyll	Zm00001eb336410	Ultraviolet-b-repressible protein	Ultraviolet-b-repressible protein	Evidence for phloem loading via the abaxial bundle sheath cells in maize leaves;Single-cell RNA sequencing of developing maize ears facilitates functional analysis and trait candidate gene discovery
Epidermis/LRC,Endodermis Initials,Early Cortex II	Zm00001eb146770	Histone h3	Histone h3.2	Single-cell RNA sequencing of developing maize ears facilitates functional analysis and trait candidate gene discovery
Mature Cortex II	Zm00001eb044870	Uncharacterized LOC103643417	Uncharacterized protein LOC103643417	Single-cell RNA sequencing of developing maize ears facilitates functional analysis and trait candidate gene discovery
Stele,Phloem	Zm00001eb153470	Uncharacterized LOC100281172	Uncharacterized protein LOC100281172	Single-cell RNA sequencing of developing maize ears facilitates functional analysis and trait candidate gene discovery
bundle_sheath	Zm00001eb409190	Thioredoxin m-type, chloroplastic-like	Thioredoxin m-type, chloroplastic-like	Evidence for phloem loading via the abaxial bundle sheath cells in maize leaves;Single-cell RNA sequencing of developing maize ears facilitates functional analysis and trait candidate gene discovery
Epidermis/LRC,Endodermis Initials,QC,Initials	Zm00001eb424310	Phb2	Prohibitin 2	Single-cell RNA sequencing of developing maize ears facilitates functional analysis and trait candidate gene discovery
Stele,Phloem,Mature Cortex II	Zm00001eb043620	Putative cytochrome p450 superfamily protein	Putative cytochrome p450 superfamily protein	Plant stem-cell organization and differentiation at single-cell resolution;Single-cell RNA sequencing of developing maize ears facilitates functional analysis and trait candidate gene discovery
Epidermis/LRC,Early Cortex I,QC,Initials,bundle_sheath	Zm00001eb423310	Idp774	Rmlc-like cupins superfamily protein	Evidence for phloem loading via the abaxial bundle sheath cells in maize leaves;Single-cell RNA sequencing of developing maize ears facilitates functional analysis and trait candidate gene discovery
Stele,Mature Pith	Zm00001eb025780	Monoglyceride lipase	Monoglyceride lipase	Single-cell RNA sequencing of developing maize ears facilitates functional analysis and trait candidate gene discovery
Stele,Mature Pith,Phloem	Zm00001eb049120	Sc3 protein	Sc3 protein	Single-cell RNA sequencing of developing maize ears facilitates functional analysis and trait candidate gene discovery
Mature Outer Cortex I,Mature Pith,Mature Outer Cortex II,Mature Cortex II	Zm00001eb148000	Ar1	Aldo-keto reductase family 1, member b1	Plant stem-cell organization and differentiation at single-cell resolution;Single-cell RNA sequencing of developing maize ears facilitates functional analysis and trait candidate gene discovery
Mature Stele	Zm00001eb121610	Probable WRKY transcription factor 72	Probable WRKY transcription factor 72	Single-cell RNA sequencing of developing maize ears facilitates functional analysis and trait candidate gene discovery
QC,Initials	Zm00001eb101990	Heat shock 70 kda protein	Heat shock 70 kda protein	Ground tissue circuitry regulates organ complexity in maize and Setaria;Single-cell RNA sequencing of developing maize ears facilitates functional analysis and trait candidate gene discovery
QC	Zm00001eb202590	Uncharacterized LOC100382777	RNA-binding protein 1-like	Single-cell RNA sequencing of developing maize ears facilitates functional analysis and trait candidate gene discovery
Stele	Zm00001eb231060	Adp-ribosylation factor b1b	Uncharacterized protein LOC100192472	Single-cell RNA sequencing of developing maize ears facilitates functional analysis and trait candidate gene discovery
Mature Outer Cortex I,mesophyll，mesophyll	Zm00001eb314010	Zim28	Protein tify 10c	Evidence for phloem loading via the abaxial bundle sheath cells in maize leaves;Single-cell RNA sequencing of developing maize ears facilitates functional analysis and trait candidate gene discovery
Early Stele,Phloem,Mature Cortex II	Zm00001eb078770	Uncharacterized LOC100283103	B-box zinc finger protein 24	Single-cell RNA sequencing of developing maize ears facilitates functional analysis and trait candidate gene discovery
Endodermis Initials,QC,Initials	Zm00001eb119450	Cell surface glycoprotein 1	Cell surface glycoprotein 1	Single-cell RNA sequencing of developing maize ears facilitates functional analysis and trait candidate gene discovery
Mature Pith,Mature Stele	Zm00001eb237050	Gpm720	Cinnamoyl-coa reductase 1	Single-cell RNA sequencing of developing maize ears facilitates functional analysis and trait candidate gene discovery
Mature Stele	Zm00001eb089470	Uncharacterized LOC100284713	Uncharacterized protein LOC100284713	Single-cell RNA sequencing of developing maize ears facilitates functional analysis and trait candidate gene discovery
Epidermis/LRC,Endodermis Initials,Early Cortex II	Zm00001eb313730	Uncharacterized LOC103634138	Uncharacterized protein LOC103634138	Single-cell RNA sequencing of developing maize ears facilitates functional analysis and trait candidate gene discovery
Mature Outer Cortex I,Stele,Mature Pith,Mature Stele	Zm00001eb395260	Uncharacterized LOC100273276	Probable calcium-binding protein cml27	Single-cell RNA sequencing of developing maize ears facilitates functional analysis and trait candidate gene discovery
Stele,Mature Pith,Mature Stele	Zm00001eb218080	Auxin-responsive protein saur40	Auxin-responsive protein saur40	Single-cell RNA sequencing of developing maize ears facilitates functional analysis and trait candidate gene discovery
Mature Outer Cortex I	Zm00001eb403640	Bf1	Anthranilate phosphoribosyltransferase, chloroplastic	Single-cell RNA sequencing of developing maize ears facilitates functional analysis and trait candidate gene discovery
mesophyll	Zm00001eb049770	Uncharacterized LOC100275314	Uncharacterized protein LOC100275314	Evidence for phloem loading via the abaxial bundle sheath cells in maize leaves;Single-cell RNA sequencing of developing maize ears facilitates functional analysis and trait candidate gene discovery
mesophyll	Zm00001eb323460	Oee3	Oxygen-evolving enhancer protein 3-1, chloroplastic	Evidence for phloem loading via the abaxial bundle sheath cells in maize leaves;Single-cell RNA sequencing of developing maize ears facilitates functional analysis and trait candidate gene discovery
Pericycle,Early Pith,Endodermis Initials,QC,Initials	Zm00001eb140330	40s ribosomal protein s10	40s ribosomal protein s10	Single-cell RNA sequencing of developing maize ears facilitates functional analysis and trait candidate gene discovery
Stele,Mature Pith	Zm00001eb368290	Pco140998b	Interactor of constitutive active rops 2, chloroplastic-like	Single-cell RNA sequencing of developing maize ears facilitates functional analysis and trait candidate gene discovery
Stele	Zm00001eb032850	Vq motif family protein	Vq motif family protein	Ground tissue circuitry regulates organ complexity in maize and Setaria;Single-cell RNA sequencing of developing maize ears facilitates functional analysis and trait candidate gene discovery
Stele,Mature Pith,Phloem	Zm00001eb084260	Arogenate dehydratase/prephenate dehydratase 6 chloroplastic	Arogenate dehydratase/prephenate dehydratase 6, chloroplastic	Single-cell RNA sequencing of developing maize ears facilitates functional analysis and trait candidate gene discovery
Stele	Zm00001eb137880	Syntaxin-132	Syntaxin-132-like	Single-cell RNA sequencing of developing maize ears facilitates functional analysis and trait candidate gene discovery
Stele,Mature Endodermis	Zm00001eb171030	Uncharacterized LOC100273562	Mitochondrial pyruvate carrier 4-like	Single-cell RNA sequencing of developing maize ears facilitates functional analysis and trait candidate gene discovery
bundle_sheath	Zm00001eb088050	Cystathionin beta synthase protein	Cystathionin beta synthase protein	Evidence for phloem loading via the abaxial bundle sheath cells in maize leaves;Single-cell RNA sequencing of developing maize ears facilitates functional analysis and trait candidate gene discovery
Mature Outer Cortex II	Zm00001eb296670	Uncharacterized LOC103630767	Uncharacterized protein LOC103630767	Plant stem-cell organization and differentiation at single-cell resolution;Single-cell RNA sequencing of developing maize ears facilitates functional analysis and trait candidate gene discovery
Early Stele,Stele,Phloem,Mature Cortex II	Zm00001eb304890	B12d protein	B12d protein	Single-cell RNA sequencing of developing maize ears facilitates functional analysis and trait candidate gene discovery
Mature Outer Cortex II	Zm00001eb227740	Ripening-related protein	Ripening-related protein	Single-cell RNA sequencing of developing maize ears facilitates functional analysis and trait candidate gene discovery
Stele	Zm00001eb382490	A2	Glycosyltransferase	Single-cell RNA sequencing of developing maize ears facilitates functional analysis and trait candidate gene discovery
Mature Cortex II	Zm00001eb005990	Tify2	Protein tify 11c	Single-cell RNA sequencing of developing maize ears facilitates functional analysis and trait candidate gene discovery
Stele,Phloem	Zm00001eb095750	Dynamin-related protein 1e	Dynamin-related protein 1c-like	Single-cell RNA sequencing of developing maize ears facilitates functional analysis and trait candidate gene discovery
bundle_sheath	Zm00001eb224490	Nad(p)h-quinone oxidoreductase subunit s chloroplastic	Nad(p)h-quinone oxidoreductase subunit s, chloroplastic-like	Evidence for phloem loading via the abaxial bundle sheath cells in maize leaves;Ground tissue circuitry regulates organ complexity in maize and Setaria;Single-cell RNA sequencing of developing maize ears facilitates functional analysis and trait candidate gene discovery
Stele	Zm00001eb393610	Mapk1	Salt-induced map kinase 1	Single-cell RNA sequencing of developing maize ears facilitates functional analysis and trait candidate gene discovery
Early Cortex II	Zm00001eb378250	Histone h3.3	Histone h3.3	Single-cell RNA sequencing of developing maize ears facilitates functional analysis and trait candidate gene discovery
Stele	Zm00001eb219970	Uncharacterized LOC100275514	Uncharacterized protein LOC100275514	Single-cell RNA sequencing of developing maize ears facilitates functional analysis and trait candidate gene discovery
Stele	Zm00001eb027920	Glyoxylate reductase	Glyoxylate reductase	Ground tissue circuitry regulates organ complexity in maize and Setaria;Single-cell RNA sequencing of developing maize ears facilitates functional analysis and trait candidate gene discovery
Mature Pith,Mature Outer Cortex II	Zm00001eb338460	Uncharacterized LOC100277379	Uncharacterized protein LOC100277379	Single-cell RNA sequencing of developing maize ears facilitates functional analysis and trait candidate gene discovery
Mature Outer Cortex I	Zm00001eb314330	Plant viral-response family protein-like	Uncharacterized protein LOC100272958	Single-cell RNA sequencing of developing maize ears facilitates functional analysis and trait candidate gene discovery
Endodermis Initials,Initials	Zm00001eb421600	Cnx	Calnexin homolog	Single-cell RNA sequencing of developing maize ears facilitates functional analysis and trait candidate gene discovery
bundle_sheath	Zm00001eb312390	Nad(p)h-quinone oxidoreductase subunit l chloroplastic	Uncharacterized protein LOC100277231	Evidence for phloem loading via the abaxial bundle sheath cells in maize leaves;Single-cell RNA sequencing of developing maize ears facilitates functional analysis and trait candidate gene discovery
Stele	Zm00001eb367250	Czog2	Cis-zeatin o-glucosyltransferase 2	Single-cell RNA sequencing of developing maize ears facilitates functional analysis and trait candidate gene discovery
Stele,Mature Pith,Mature Stele,Phloem	Zm00001eb109620	Phospho-2-dehydro-3-deoxyheptonate aldolase 2 chloroplastic	Phospho-2-dehydro-3-deoxyheptonate aldolase 2, chloroplastic-like	Single-cell RNA sequencing of developing maize ears facilitates functional analysis and trait candidate gene discovery
Mature Cortex I,Mature Outer Cortex I,Mature Outer Cortex II,Mature Cortex II	Zm00001eb091780	Vacuolar atp synthase 16 kda proteolipid subunit	Vacuolar atp synthase 16 kda proteolipid subunit	Single-cell RNA sequencing of developing maize ears facilitates functional analysis and trait candidate gene discovery
Stele	Zm00001eb362610	Macpf domain-containing protein	Macpf domain-containing protein at4g24290-like	Single-cell RNA sequencing of developing maize ears facilitates functional analysis and trait candidate gene discovery
mesophyll	Zm00001eb037100	Uncharacterized LOC100281705	Uncharacterized protein LOC100281705	Evidence for phloem loading via the abaxial bundle sheath cells in maize leaves;Single-cell RNA sequencing of developing maize ears facilitates functional analysis and trait candidate gene discovery
Epidermis/LRC,Early Pith,Endodermis Initials,QC,Initials	Zm00001eb351630	40s ribosomal protein s23	40s ribosomal protein s23	Single-cell RNA sequencing of developing maize ears facilitates functional analysis and trait candidate gene discovery
Stele,Mature Pith,Mature Stele	Zm00001eb348950	Peroxidase 2	Peroxidase 2	Single-cell RNA sequencing of developing maize ears facilitates functional analysis and trait candidate gene discovery
Mature Outer Cortex I,Mature Outer Cortex II	Zm00001eb361640	Sat1	Serine acetyltransferase 1	Single-cell RNA sequencing of developing maize ears facilitates functional analysis and trait candidate gene discovery
mesophyll	Zm00001eb357740	Cab-m1	Light harvesting chlorophyll a/b binding protein11	Evidence for phloem loading via the abaxial bundle sheath cells in maize leaves;Single-cell RNA sequencing of developing maize ears facilitates functional analysis and trait candidate gene discovery
Mature Outer Cortex I,Mature Outer Cortex II,Mature Cortex II	Zm00001eb235710	Pdc	Pyruvate decarboxylase 2	Single-cell RNA sequencing of developing maize ears facilitates functional analysis and trait candidate gene discovery
Initials	Zm00001eb398330	Catalytic/oxidoreductase, acting on nadh or nadph	Catalytic/oxidoreductase, acting on nadh or nadph	Single-cell RNA sequencing of developing maize ears facilitates functional analysis and trait candidate gene discovery
Stele	Zm00001eb081420	Uncharacterized LOC100384677	Uncharacterized LOC100384677	Single-cell RNA sequencing of developing maize ears facilitates functional analysis and trait candidate gene discovery
QC	Zm00001eb212200	Peptidyl-prolyl cis-trans isomerase H	Peptidyl-prolyl cis-trans isomerase H	Single-cell RNA sequencing of developing maize ears facilitates functional analysis and trait candidate gene discovery
Stele	Zm00001eb142750	Probable serine/threonine-protein kinase	Probable serine/threonine-protein kinase at1g54610-like	Single-cell RNA sequencing of developing maize ears facilitates functional analysis and trait candidate gene discovery
Mature Outer Cortex II	Zm00001eb148580	Zinc finger, c2h2 type family protein	Zinc finger, c2h2 type family protein	Single-cell RNA sequencing of developing maize ears facilitates functional analysis and trait candidate gene discovery
Mature Cortex II	Zm00001eb311060	Uncharacterized LOC103632651	Uncharacterized protein LOC103632651	Single-cell RNA sequencing of developing maize ears facilitates functional analysis and trait candidate gene discovery
mesophyll	Zm00001eb142810	Rieske domain containing protein	Rieske domain containing protein	Evidence for phloem loading via the abaxial bundle sheath cells in maize leaves;Single-cell RNA sequencing of developing maize ears facilitates functional analysis and trait candidate gene discovery
Stele,Mature Stele	Zm00001eb427080	Coiled-coil-helix-coiled-coil-helix domain-containing protein 4	Coiled-coil-helix-coiled-coil-helix domain-containing protein 4	Single-cell RNA sequencing of developing maize ears facilitates functional analysis and trait candidate gene discovery
Initials	Zm00001eb285570	Gpm882	Uncharacterized protein LOC100273903	Single-cell RNA sequencing of developing maize ears facilitates functional analysis and trait candidate gene discovery
Stele	Zm00001eb177830	Putative wak-related receptor-like protein kinase family protein	Putative wak-related receptor-like protein kinase family protein	Single-cell RNA sequencing of developing maize ears facilitates functional analysis and trait candidate gene discovery
Pericycle,Mature Stele,Early Pith,Endodermis Initials,QC,Initials	Zm00001eb433350	Rpp2a-4	60s acidic ribosomal protein p2a-like	Single-cell RNA sequencing of developing maize ears facilitates functional analysis and trait candidate gene discovery
Mature Cortex II	Zm00001eb062560	Zfp16-2	Zfp16-2	Plant stem-cell organization and differentiation at single-cell resolution;Single-cell RNA sequencing of developing maize ears facilitates functional analysis and trait candidate gene discovery
Mature Outer Cortex II,Mature Cortex II	Zm00001eb348560	Ethylene-responsive transcription factor abr1	Ap2-erebp-type transcription factor	Single-cell RNA sequencing of developing maize ears facilitates functional analysis and trait candidate gene discovery
Mature Cortex II	Zm00001eb187340	Si707003h11a	Putative ring zinc finger domain superfamily protein	Single-cell RNA sequencing of developing maize ears facilitates functional analysis and trait candidate gene discovery
Epidermis/LRC,Endodermis Initials,QC,Initials	Zm00001eb183410	60s ribosomal protein l6-like	60s ribosomal protein l6-like	Single-cell RNA sequencing of developing maize ears facilitates functional analysis and trait candidate gene discovery
Stele,Phloem	Zm00001eb228230	Uncharacterized LOC100281436	Aspartyl protease family protein 1	Single-cell RNA sequencing of developing maize ears facilitates functional analysis and trait candidate gene discovery
Epidermis/LRC,Early Pith,Endodermis Initials,QC,Initials	Zm00001eb430770	S11	Small ribosomal subunit protein us17	Single-cell RNA sequencing of developing maize ears facilitates functional analysis and trait candidate gene discovery
Epidermis/LRC,Endodermis Initials,Early Endodermis,QC,Initials	Zm00001eb252830	60s ribosomal protein l31	60s ribosomal protein l31	Single-cell RNA sequencing of developing maize ears facilitates functional analysis and trait candidate gene discovery
Epidermis/LRC,Early Endodermis	Zm00001eb054760	Regulator of vps4 activity in the mvb pathway protein	Regulator of vps4 activity in the mvb pathway protein	Plant stem-cell organization and differentiation at single-cell resolution;Single-cell RNA sequencing of developing maize ears facilitates functional analysis and trait candidate gene discovery
Mature Cortex II	Zm00001eb125820	Uncharacterized LOC100277188	Uncharacterized protein LOC100277188	Single-cell RNA sequencing of developing maize ears facilitates functional analysis and trait candidate gene discovery
Epidermis/LRC,Endodermis Initials,QC,Initials	Zm00001eb226990	Rpp3	Large ribosomal subunit protein p3	Single-cell RNA sequencing of developing maize ears facilitates functional analysis and trait candidate gene discovery
Stele	Zm00001eb326050	Uncharacterized LOC100382154	Uncharacterized protein LOC100382154	Plant stem-cell organization and differentiation at single-cell resolution;Single-cell RNA sequencing of developing maize ears facilitates functional analysis and trait candidate gene discovery
mesophyll	Zm00001eb346800	Uncharacterized LOC100285398	Uncharacterized protein LOC100285398	Evidence for phloem loading via the abaxial bundle sheath cells in maize leaves;Single-cell RNA sequencing of developing maize ears facilitates functional analysis and trait candidate gene discovery
mesophyll	Zm00001eb035580	Uncharacterized LOC100275637	Uncharacterized protein LOC100275637	Evidence for phloem loading via the abaxial bundle sheath cells in maize leaves;Single-cell RNA sequencing of developing maize ears facilitates functional analysis and trait candidate gene discovery
Epidermis/LRC,Early Pith,Endodermis Initials,QC,Initials	Zm00001eb109030	60s ribosomal protein l27a-3	60s ribosomal protein l27a-3	Single-cell RNA sequencing of developing maize ears facilitates functional analysis and trait candidate gene discovery
Stele	Zm00001eb323640	Utative s-LOCus receptor-like protein kinase family protein	Putative s-LOCus receptor-like protein kinase family protein	Single-cell RNA sequencing of developing maize ears facilitates functional analysis and trait candidate gene discovery
Epidermis/LRC,Endodermis Initials,Early Cortex II	Zm00001eb427180	Histone h2b	Histone h2b.2	Single-cell RNA sequencing of developing maize ears facilitates functional analysis and trait candidate gene discovery
Mature Pith	Zm00001eb021600	Gst42	Glutathione s-transferase42	Single-cell RNA sequencing of developing maize ears facilitates functional analysis and trait candidate gene discovery
Stele,Phloem	Zm00001eb316860	Protein pin-likes 3	Protein pin-likes 3	Ground tissue circuitry regulates organ complexity in maize and Setaria;Single-cell RNA sequencing of developing maize ears facilitates functional analysis and trait candidate gene discovery
Early Pith,Endodermis Initials,Initials	Zm00001eb028940	Uncharacterized LOC100283273	Uncharacterized protein LOC100283273	Single-cell RNA sequencing of developing maize ears facilitates functional analysis and trait candidate gene discovery
Epidermis/LRC,Early Pith,Endodermis Initials,QC,Initials	Zm00001eb361700	40s ribosomal protein s24	40s ribosomal protein s24-1	Single-cell RNA sequencing of developing maize ears facilitates functional analysis and trait candidate gene discovery
Epidermis/LRC,epidermis cortex, L1_leaf_primordia, L1_SAM,protoderm	Zm00001eb126140	Ocl1	Outer cell layer 1	A cis-regulatory atlas in maize at single-cell resolution;Single-cell RNA sequencing of developing maize ears facilitates functional analysis and trait candidate gene discovery
Epidermis/LRC,Early Pith,Endodermis Initials,QC,Initials	Zm00001eb082850	40s ribosomal protein s10	40s ribosomal protein s10	Single-cell RNA sequencing of developing maize ears facilitates functional analysis and trait candidate gene discovery
Mature Cortex I,mesophyll，mesophyll	Zm00001eb049970	Rgp	Probable udp-arabinopyranose mutase 1	Evidence for phloem loading via the abaxial bundle sheath cells in maize leaves;Single-cell RNA sequencing of developing maize ears facilitates functional analysis and trait candidate gene discovery
Mature Outer Cortex I,Mature Outer Cortex II	Zm00001eb288360	Nac20	Nac domain-containing protein 48	Single-cell RNA sequencing of developing maize ears facilitates functional analysis and trait candidate gene discovery
Early Stele,Mature Endodermis,Phloem,Mature Outer Cortex II,Mature Cortex II	Zm00001eb061250	Uncharacterized LOC100277083	Uncharacterized protein LOC100277083	Plant stem-cell organization and differentiation at single-cell resolution;Single-cell RNA sequencing of developing maize ears facilitates functional analysis and trait candidate gene discovery
Mature Cortex I,Mature Outer Cortex I,Mature Outer Cortex II,Mature Cortex II	Zm00001eb282590	Uncharacterized LOC100194018	Uncharacterized protein LOC100194018	Single-cell RNA sequencing of developing maize ears facilitates functional analysis and trait candidate gene discovery
QC	Zm00001eb364260	Cl9362_1	Mak16-like protein rbm13	Ground tissue circuitry regulates organ complexity in maize and Setaria;Single-cell RNA sequencing of developing maize ears facilitates functional analysis and trait candidate gene discovery
Stele	Zm00001eb123910	Probable carboxylesterase 15	Probable carboxylesterase 15	Single-cell RNA sequencing of developing maize ears facilitates functional analysis and trait candidate gene discovery
Stele	Zm00001eb397150	Organic anion transporter	Organic anion transporter	Single-cell RNA sequencing of developing maize ears facilitates functional analysis and trait candidate gene discovery
Early Pith,QC,Initials	Zm00001eb300970	Umc1159	Yth domain-containing protein ect4-like	Ground tissue circuitry regulates organ complexity in maize and Setaria;Single-cell RNA sequencing of developing maize ears facilitates functional analysis and trait candidate gene discovery
Stele	Zm00001eb170240	Uncharacterized LOC100285632	Long chain base biosynthesis protein 2a	Single-cell RNA sequencing of developing maize ears facilitates functional analysis and trait candidate gene discovery
mesophyll	Zm00001eb117670	Oxygen-evolving enhancer protein 2-1 chloroplastic	Oxygen-evolving enhancer protein 2, chloroplastic	Evidence for phloem loading via the abaxial bundle sheath cells in maize leaves;Single-cell RNA sequencing of developing maize ears facilitates functional analysis and trait candidate gene discovery
Mature Pith	Zm00001eb154990	Uncharacterized LOC100275282	Uncharacterized protein LOC100275282	Ground tissue circuitry regulates organ complexity in maize and Setaria;Single-cell RNA sequencing of developing maize ears facilitates functional analysis and trait candidate gene discovery
bundle_sheath	Zm00001eb142440	Photosynthetic ndh subunit of subcomplex b 5 chloroplastic	Photosynthetic ndh subunit of subcomplex b 5, chloroplastic-like	Evidence for phloem loading via the abaxial bundle sheath cells in maize leaves;Single-cell RNA sequencing of developing maize ears facilitates functional analysis and trait candidate gene discovery
Mature Pith,Mature Stele	Zm00001eb021720	Gst30	Glutathione transferase30	Plant stem-cell organization and differentiation at single-cell resolution;Single-cell RNA sequencing of developing maize ears facilitates functional analysis and trait candidate gene discovery
Stele,Mature Pith,Mature Cortex II	Zm00001eb067910	Umc2536	Uncharacterized protein LOC100275320	Single-cell RNA sequencing of developing maize ears facilitates functional analysis and trait candidate gene discovery
Pericycle,Early Pith,Endodermis Initials,QC,Initials	Zm00001eb013900	40s ribosomal protein s28	40s ribosomal protein s28	Single-cell RNA sequencing of developing maize ears facilitates functional analysis and trait candidate gene discovery
QC,Initials	Zm00001eb005660	Pura	Adenylosuccinate synthetase, chloroplastic	Single-cell RNA sequencing of developing maize ears facilitates functional analysis and trait candidate gene discovery
Stele,Mature Pith	Zm00001eb283280	Xylanase inhibitor protein 1	Xylanase inhibitor protein 1	Single-cell RNA sequencing of developing maize ears facilitates functional analysis and trait candidate gene discovery
Early Pith,Endodermis Initials,Early Endodermis,QC,Initials	Zm00001eb136620	Uncharacterized LOC110485087	60s ribosomal protein l8	Single-cell RNA sequencing of developing maize ears facilitates functional analysis and trait candidate gene discovery
Epidermis/LRC，Initials，QC，Endodermis Initials	Zm00001eb046340	60s ribosomal protein l21-like（zm00001d032760）	60s ribosomal protein l21-like names（zm00001d032760）	Single-cell RNA sequencing of developing maize ears facilitates functional analysis and trait candidate gene discovery
Mature Cortex II	Zm00001eb146910	Ndr1/hin1-like protein 10	Ndr1/hin1-like protein 10	Single-cell RNA sequencing of developing maize ears facilitates functional analysis and trait candidate gene discovery
Stele	Zm00001eb303800	Zip zinc/iron transport family protein	Zip zinc/iron transport family protein	Single-cell RNA sequencing of developing maize ears facilitates functional analysis and trait candidate gene discovery
Epidermis/LRC,Early Pith,Endodermis Initials,QC,Initials	Zm00001eb063980	Rps4	40s ribosomal protein s4-like	Single-cell RNA sequencing of developing maize ears facilitates functional analysis and trait candidate gene discovery
Epidermis/LRC,Initials	Zm00001eb211130	Mitochondrial ribosomal protein l27	Uncharacterized protein LOC100278608	Single-cell RNA sequencing of developing maize ears facilitates functional analysis and trait candidate gene discovery
mesophyll	Zm00001eb048670	Uncharacterized LOC100278372	Uncharacterized protein LOC100278372	Evidence for phloem loading via the abaxial bundle sheath cells in maize leaves;Ground tissue circuitry regulates organ complexity in maize and Setaria;Single-cell RNA sequencing of developing maize ears facilitates functional analysis and trait candidate gene discovery
Mature Cortex II	Zm00001eb014520	Multidrug resistance protein ABC transporter family protein	Uncharacterized protein LOC103634550	Single-cell RNA sequencing of developing maize ears facilitates functional analysis and trait candidate gene discovery
Stele	Zm00001eb327350	Serine/threonine-protein kinase	Serine/threonine-protein kinase ripk names	Single-cell RNA sequencing of developing maize ears facilitates functional analysis and trait candidate gene discovery
Epidermis/LRC,Early Pith,Endodermis Initials,QC,Initials	Zm00001eb104220	60 ribosomal protein l14	60 ribosomal protein l14	Single-cell RNA sequencing of developing maize ears facilitates functional analysis and trait candidate gene discovery
Mature Pith	Zm00001eb365200	Aldolase2	Fructose-bisphosphate aldolase cytoplasmic isozyme	Single-cell RNA sequencing of developing maize ears facilitates functional analysis and trait candidate gene discovery
Phloem	Zm00001eb431600	Uncharacterized LOC100191242	Uncharacterized protein LOC100191242	Single-cell RNA sequencing of developing maize ears facilitates functional analysis and trait candidate gene discovery
Mature Pith	Zm00001eb168570	Umc1217	Uncharacterized protein LOC100278795	Single-cell RNA sequencing of developing maize ears facilitates functional analysis and trait candidate gene discovery
Mature Cortex II	Zm00001eb140600	Putative calcium-binding protein cml19	Putative calcium-binding protein cml19	Plant stem-cell organization and differentiation at single-cell resolution;Single-cell RNA sequencing of developing maize ears facilitates functional analysis and trait candidate gene discovery
mesophyll	Zm00001eb294720	Idp113	Serine/threonine-protein kinase stn7, chloroplastic	Evidence for phloem loading via the abaxial bundle sheath cells in maize leaves;Single-cell RNA sequencing of developing maize ears facilitates functional analysis and trait candidate gene discovery
Epidermis/LRC,Early Pith,Endodermis Initials,QC,Initials	Zm00001eb278610	40s ribosomal protein s17-like	40s ribosomal protein s17-like	Ground tissue circuitry regulates organ complexity in maize and Setaria;Single-cell RNA sequencing of developing maize ears facilitates functional analysis and trait candidate gene discovery
Pericycle,Mature Stele,Early Pith,QC	Zm00001eb062450	40s ribosomal protein s23	40s ribosomal protein s23	Single-cell RNA sequencing of developing maize ears facilitates functional analysis and trait candidate gene discovery
Epidermis/LRC,Early Pith,Endodermis Initials,QC,Initials	Zm00001eb330480	60s ribosomal protein l18-3	60s ribosomal protein l18-3	Single-cell RNA sequencing of developing maize ears facilitates functional analysis and trait candidate gene discovery
Stele,Phloem	Zm00001eb142730	Transaldolase 2	Transaldolase 2	Single-cell RNA sequencing of developing maize ears facilitates functional analysis and trait candidate gene discovery
Mature Pith	Zm00001eb352530	Gpdh3	Glycerol-3-phosphate dehydrogenase	Single-cell RNA sequencing of developing maize ears facilitates functional analysis and trait candidate gene discovery
bundle_sheath	Zm00001eb371520	Nf-x1-type zinc finger protein nfxl1	Nf-x1-type zinc finger protein nfxl1	Evidence for phloem loading via the abaxial bundle sheath cells in maize leaves;Single-cell RNA sequencing of developing maize ears facilitates functional analysis and trait candidate gene discovery
Mature Stele,Mature Cortex II	Zm00001eb061280	Aaa-atpase asd mitochondrial	Aaa-atpase at3g28580	Plant stem-cell organization and differentiation at single-cell resolution;Single-cell RNA sequencing of developing maize ears facilitates functional analysis and trait candidate gene discovery
mesophyll	Zm00001eb160790	Cl25234_-2a	Light-harvesting complex-like protein ohp2, chloroplastic	Evidence for phloem loading via the abaxial bundle sheath cells in maize leaves;Single-cell RNA sequencing of developing maize ears facilitates functional analysis and trait candidate gene discovery
Stele	Zm00001eb005570	Rust resistance kinase lr10	Rust resistance kinase lr10	Single-cell RNA sequencing of developing maize ears facilitates functional analysis and trait candidate gene discovery
Mature Cortex II	Zm00001eb077060	Uncharacterized LOC100275181	Uncharacterized protein LOC100275181	Evidence for phloem loading via the abaxial bundle sheath cells in maize leaves
Stele	Zm00001eb055710	Uncharacterized LOC100276750	Uncharacterized protein LOC100276750	Single-cell RNA sequencing of developing maize ears facilitates functional analysis and trait candidate gene discovery
Epidermis/LRC,Early Pith,Endodermis Initials,QC,Initials	Zm00001eb245740	60s ribosomal protein l6-like	60s ribosomal protein l6-like	Single-cell RNA sequencing of developing maize ears facilitates functional analysis and trait candidate gene discovery
Epidermis/LRC,Early Cortex II	Zm00001eb124070	Histone h2b	Histone h2b.1	Single-cell RNA sequencing of developing maize ears facilitates functional analysis and trait candidate gene discovery
Stele	Zm00001eb427260	L-type lectin-domain containing receptor kinase sit2	L-type lectin-domain containing receptor kinase sit2	Single-cell RNA sequencing of developing maize ears facilitates functional analysis and trait candidate gene discovery
Epidermis/LRC,Early Pith,Endodermis Initials,QC,Initials	Zm00001eb301420	60s ribosomal protein l4-like	60s ribosomal protein l4-1-like	Single-cell RNA sequencing of developing maize ears facilitates functional analysis and trait candidate gene discovery
bundle_sheath	Zm00001eb321670	Electron carrier/ electron transporter/ iron ion binding protein	Photosynthetic ndh subunit of subcomplex b 3 chloroplastic	Evidence for phloem loading via the abaxial bundle sheath cells in maize leaves;Single-cell RNA sequencing of developing maize ears facilitates functional analysis and trait candidate gene discovery
Mature Cortex I	Zm00001eb058150	Uncharacterized LOC100285096	Subtilisin-like protease sbt1.7	Single-cell RNA sequencing of developing maize ears facilitates functional analysis and trait candidate gene discovery
QC	Zm00001eb016780	Umc1472	Probable nucleolar protein 5-2	Ground tissue circuitry regulates organ complexity in maize and Setaria;Single-cell RNA sequencing of developing maize ears facilitates functional analysis and trait candidate gene discovery
Epidermis/LRC,Endodermis Initials,Early Cortex II	Zm00001eb313690	Histone2b1	Histone h2b.1	Single-cell RNA sequencing of developing maize ears facilitates functional analysis and trait candidate gene discovery
Mature Outer Cortex II,Mature Cortex II	Zm00001eb349990	Nadp-dependent malic enzyme, chloroplastic	Nadp-dependent malic enzyme, chloroplastic	Single-cell RNA sequencing of developing maize ears facilitates functional analysis and trait candidate gene discovery
Mature Stele	Zm00001eb146650	Ethylene-responsive transcription factor erf115	Ethylene-responsive transcription factor erf115	Single-cell RNA sequencing of developing maize ears facilitates functional analysis and trait candidate gene discovery
mesophyll	Zm00001eb157430	Uncharacterized LOC100278190（zm00001d043944）	Uncharacterized protein LOC100278190（zm00001d043944）	Single-cell RNA sequencing of developing maize ears facilitates functional analysis and trait candidate gene discovery
bundle_sheath	Zm00001eb059070	Malate dehydrogenase, glyoxysomal	Malate dehydrogenase, glyoxysomal	Evidence for phloem loading via the abaxial bundle sheath cells in maize leaves;Single-cell RNA sequencing of developing maize ears facilitates functional analysis and trait candidate gene discovery
Pericycle,Early Pith,Endodermis Initials,QC	Zm00001eb049720	Rpl32	60s ribosomal protein l24	Single-cell RNA sequencing of developing maize ears facilitates functional analysis and trait candidate gene discovery
Mature Stele	Zm00001eb147110	Uncharacterized LOC100279952	Glucan endo-1,3-beta-glucosidase 14	Single-cell RNA sequencing of developing maize ears facilitates functional analysis and trait candidate gene discovery
Mature Outer Cortex I,Mature Stele	Zm00001eb223680	Alt4	l-alanine:2-oxoglutarate aminotransferase4	Single-cell RNA sequencing of developing maize ears facilitates functional analysis and trait candidate gene discovery
Endodermis Initials,Early Cortex II	Zm00001eb083380	Histone h3.2	Histone h3.2	Single-cell RNA sequencing of developing maize ears facilitates functional analysis and trait candidate gene discovery
QC	Zm00001eb333190	Cl17031_1	Uncharacterized protein LOC100285053	Single-cell RNA sequencing of developing maize ears facilitates functional analysis and trait candidate gene discovery
Initials	Zm00001eb386000	Umc2700	Crocetin glucosyltransferase, chloroplastic-like	Single-cell RNA sequencing of developing maize ears facilitates functional analysis and trait candidate gene discovery
Mature Cortex II	Zm00001eb125050	Probable calcium-binding protein cml16	Probable calcium-binding protein cml16	Single-cell RNA sequencing of developing maize ears facilitates functional analysis and trait candidate gene discovery
mesophyll	Zm00001eb356600	Glutathione transferase27	Probable glutathione s-transferase gstu6	Evidence for phloem loading via the abaxial bundle sheath cells in maize leaves;Single-cell RNA sequencing of developing maize ears facilitates functional analysis and trait candidate gene discovery
Mature Cortex II	Zm00001eb313050	Zinc finger protein 346	Uncharacterized protein LOC100382288	Single-cell RNA sequencing of developing maize ears facilitates functional analysis and trait candidate gene discovery
mesophyll	Zm00001eb273380	Uncharacterized LOC100272890	Oxygen-evolving enhancer protein 1, chloroplastic	Evidence for phloem loading via the abaxial bundle sheath cells in maize leaves;Single-cell RNA sequencing of developing maize ears facilitates functional analysis and trait candidate gene discovery
Stele	Zm00001eb149810	Nac protein	Nac protein	Single-cell RNA sequencing of developing maize ears facilitates functional analysis and trait candidate gene discovery
mesophyll	Zm00001eb170080	Putative iq calmodulin-binding and bag domain containing family protein	Uncharacterized protein LOC100279586	Evidence for phloem loading via the abaxial bundle sheath cells in maize leaves;Single-cell RNA sequencing of developing maize ears facilitates functional analysis and trait candidate gene discovery
Mature Endodermis,Early Endodermis,QC	Zm00001eb195060	Mif	Macrophage migration inhibitory factor	Single-cell RNA sequencing of developing maize ears facilitates functional analysis and trait candidate gene discovery
Early Cortex I	Zm00001eb048770	Tify10	Protein tify 11e	Single-cell RNA sequencing of developing maize ears facilitates functional analysis and trait candidate gene discovery
Stele	Zm00001eb360890	Anthocyanidin 5,3-o-glucosyltransferase	Anthocyanidin 5,3-o-glucosyltransferase-like	Single-cell RNA sequencing of developing maize ears facilitates functional analysis and trait candidate gene discovery
Stele,Mature Pith,Mature Cortex II	Zm00001eb434140	Ndr1/hin1-like protein 2	Ndr1/hin1-like protein 2	Single-cell RNA sequencing of developing maize ears facilitates functional analysis and trait candidate gene discovery
mesophyll	Zm00001eb246090	Elongation factor tu	Elongation factor tu	Evidence for phloem loading via the abaxial bundle sheath cells in maize leaves;Single-cell RNA sequencing of developing maize ears facilitates functional analysis and trait candidate gene discovery
QC,Initials	Zm00001eb104520	Uncharacterized LOC100284314	Uncharacterized protein LOC100284314	Single-cell RNA sequencing of developing maize ears facilitates functional analysis and trait candidate gene discovery
mesophyll	Zm00001eb300990	Protein containing pdz domain a k-box domain and a tpr region	Protein met1, chloroplastic	Evidence for phloem loading via the abaxial bundle sheath cells in maize leaves;Single-cell RNA sequencing of developing maize ears facilitates functional analysis and trait candidate gene discovery
mesophyll	Zm00001eb060890	Igl	Indole-3-glycerol phosphate lyase, chloroplastic	Evidence for phloem loading via the abaxial bundle sheath cells in maize leaves;Single-cell RNA sequencing of developing maize ears facilitates functional analysis and trait candidate gene discovery
mesophyll	Zm00001eb161390	Chlorophyll a-b binding protein 2	Chlorophyll a-b binding protein 2	Evidence for phloem loading via the abaxial bundle sheath cells in maize leaves;Single-cell RNA sequencing of developing maize ears facilitates functional analysis and trait candidate gene discovery
Early Endodermis	Zm00001eb354370	Hypothetical protein zeammb73_zm00001d010885	Hypothetical protein zeammb73_zm00001d010885	Single-cell RNA sequencing of developing maize ears facilitates functional analysis and trait candidate gene discovery
Early Cortex I,Early Pith	Zm00001eb286310	Erdh3	Early response to dehydration 15-homolog3	Single-cell RNA sequencing of developing maize ears facilitates functional analysis and trait candidate gene discovery
mesophyll	Zm00001eb319770	Triosephosphate isomerase	Triosephosphate isomerase, chloroplastic	Evidence for phloem loading via the abaxial bundle sheath cells in maize leaves;Ground tissue circuitry regulates organ complexity in maize and Setaria;Single-cell RNA sequencing of developing maize ears facilitates functional analysis and trait candidate gene discovery
bundle_sheath	Zm00001eb075370	Uncharacterized LOC100277720	Nad(p)h-quinone oxidoreductase subunit m, chloroplastic	Evidence for phloem loading via the abaxial bundle sheath cells in maize leaves;Single-cell RNA sequencing of developing maize ears facilitates functional analysis and trait candidate gene discovery
Endodermis Initials,Early Cortex II	Zm00001eb106450	Uncharacterized LOC100273666	Probable histone h2a.1	Single-cell RNA sequencing of developing maize ears facilitates functional analysis and trait candidate gene discovery
mesophyll	Zm00001eb362640	Ferredoxin--nadp reductase, leaf isozyme	Ferredoxin--nadp reductase, leaf isozyme	Evidence for phloem loading via the abaxial bundle sheath cells in maize leaves;Single-cell RNA sequencing of developing maize ears facilitates functional analysis and trait candidate gene discovery
mesophyll	Zm00001eb278510	Peroxiredoxin bcp	Peroxiredoxin bcp	Single-cell RNA sequencing of developing maize ears facilitates functional analysis and trait candidate gene discovery
Stele,Mature Pith	Zm00001eb037000	In2-2	Putative oxidoreductase, aldo/keto reductase family protein	Single-cell RNA sequencing of developing maize ears facilitates functional analysis and trait candidate gene discovery
Epidermis/LRC	Zm00001eb233790	Zinc finger protein constans-like 3	Zinc finger protein constans-like 3	Ground tissue circuitry regulates organ complexity in maize and Setaria;Single-cell RNA sequencing of developing maize ears facilitates functional analysis and trait candidate gene discovery
mesophyll	Zm00001eb110240	Ubiquitin-protein ligase cip8	Ubiquitin-protein ligase cip8	Evidence for phloem loading via the abaxial bundle sheath cells in maize leaves;Single-cell RNA sequencing of developing maize ears facilitates functional analysis and trait candidate gene discovery
Initials	Zm00001eb209550	Bip2	Luminal-binding protein 3	Single-cell RNA sequencing of developing maize ears facilitates functional analysis and trait candidate gene discovery
Endodermis Initials	Zm00001eb310450	Uncharacterized LOC100279247	Sulfite exporter taue/safe family protein 3-like	Single-cell RNA sequencing of developing maize ears facilitates functional analysis and trait candidate gene discovery
mesophyll	Zm00001eb355890	At5g02160-like protein	Uncharacterized protein LOC100277183	Evidence for phloem loading via the abaxial bundle sheath cells in maize leaves;Single-cell RNA sequencing of developing maize ears facilitates functional analysis and trait candidate gene discovery
mesophyll	Zm00001eb110630	Uncharacterized protein family (upf0114)	Uncharacterized protein LOC100381563	Evidence for phloem loading via the abaxial bundle sheath cells in maize leaves;Single-cell RNA sequencing of developing maize ears facilitates functional analysis and trait candidate gene discovery
Xylem	Zm00001eb386220	Ho1	Heme oxygenase 1	Ground tissue circuitry regulates organ complexity in maize and Setaria;Single-cell RNA sequencing of developing maize ears facilitates functional analysis and trait candidate gene discovery
Early Cortex I,QC,bundle_sheath	Zm00001eb022980	Roline oxidase	Proline oxidase	Evidence for phloem loading via the abaxial bundle sheath cells in maize leaves;Ground tissue circuitry regulates organ complexity in maize and Setaria;Single-cell RNA sequencing of developing maize ears facilitates functional analysis and trait candidate gene discovery
Mature Pith	Zm00001eb278930	Uncharacterized LOC100285379	Putative tyrosine-protein phosphatase tyrosine specific protein phosphatase family protein	Single-cell RNA sequencing of developing maize ears facilitates functional analysis and trait candidate gene discovery
Mature Cortex II	Zm00001eb192690	Protein cypro4	Protein cypro4	Single-cell RNA sequencing of developing maize ears facilitates functional analysis and trait candidate gene discovery
Mature Cortex II,mesophyll	Zm00001eb021990	Alpha/beta hydrolase related protein	Uncharacterized protein LOC103637539	Evidence for phloem loading via the abaxial bundle sheath cells in maize leaves;Single-cell RNA sequencing of developing maize ears facilitates functional analysis and trait candidate gene discovery
Mature Cortex I,Early Cortex I,Cortex Initials	Zm00001eb280100	Pco110104	Uncharacterized protein LOC100286358	Single-cell RNA sequencing of developing maize ears facilitates functional analysis and trait candidate gene discovery
Early Stele,Phloem,Early Endodermis,Mature Cortex II	Zm00001eb408850	ABA-responsive protein	ABA-responsive protein	Single-cell RNA sequencing of developing maize ears facilitates functional analysis and trait candidate gene discovery
Epidermis/LRC,Endodermis Initials,Early Cortex II	Zm00001eb073400	Hon101	Histone one (h1) 101	Single-cell RNA sequencing of developing maize ears facilitates functional analysis and trait candidate gene discovery
Stele,Phloem	Zm00001eb023810	Msra4	Peptide methionine sulfoxide reductase a4, chloroplastic	Single-cell RNA sequencing of developing maize ears facilitates functional analysis and trait candidate gene discovery
Early Endodermis	Zm00001eb233530	B-box zinc finger family protein	B-box zinc finger family protein	Single-cell RNA sequencing of developing maize ears facilitates functional analysis and trait candidate gene discovery
Stele,Phloem	Zm00001eb307480	Uncharacterized LOC100285647	Uncharacterized protein LOC100285647	Single-cell RNA sequencing of developing maize ears facilitates functional analysis and trait candidate gene discovery
Stele,Phloem	Zm00001eb214410	Isoflavone 2'-hydroxylase-like	Isoflavone 2'-hydroxylase-like	Single-cell RNA sequencing of developing maize ears facilitates functional analysis and trait candidate gene discovery
mesophyll	Zm00001eb316070	Uncharacterized LOC100281504	Cellulose synthase-like protein e6	Evidence for phloem loading via the abaxial bundle sheath cells in maize leaves;Single-cell RNA sequencing of developing maize ears facilitates functional analysis and trait candidate gene discovery
Early Stele	Zm00001eb332500	Umc2693	Rhomboid-like protein 14, mitochondrial	Characterizing Regulatory and Functional Differentiation between Maize Mesophyll and Bundle Sheath Cells by Transcriptomic Analysis
Early Cortex I	Zm00001eb080510	Pco123247b	Anthranilate synthase homolog1	Single-cell RNA sequencing of developing maize ears facilitates functional analysis and trait candidate gene discovery
Early Pith,Mature Cortex II	Zm00001eb330590	Cbl-interacting serine/threonine-protein kinase 11	Cbl-interacting serine/threonine-protein kinase 11	Single-cell RNA sequencing of developing maize ears facilitates functional analysis and trait candidate gene discovery
Mature Outer Cortex I,Mature Outer Cortex II	Zm00001eb408860	Nac67	Nac domain-containing protein 83	Single-cell RNA sequencing of developing maize ears facilitates functional analysis and trait candidate gene discovery
mesophyll	Zm00001eb124960	Hsp 17.2	16.9 kda class i heat shock protein 1	Evidence for phloem loading via the abaxial bundle sheath cells in maize leaves;Single-cell RNA sequencing of developing maize ears facilitates functional analysis and trait candidate gene discovery
developing_pavement_cell，subsidiary_mother_cell，Epidermis/LRC	Zm00001eb259420	Cl24571	Brick1	A cis-regulatory atlas in maize at single-cell resolution;Single-cell RNA sequencing of developing maize ears facilitates functional analysis and trait candidate gene discovery
Early Pith,Early Endodermis,Mature Cortex II	Zm00001eb329900	Pco105606b	Uncharacterized protein LOC100282334	Single-cell RNA sequencing of developing maize ears facilitates functional analysis and trait candidate gene discovery
Mature Outer Cortex II,Mature Cortex II	Zm00001eb360190	Pco096955	Peroxiredoxin-2c	Single-cell RNA sequencing of developing maize ears facilitates functional analysis and trait candidate gene discovery
QC	Zm00001eb256150	Ppp1	Soluble inorganic pyrophosphatase 6, chloroplastic	Single-cell RNA sequencing of developing maize ears facilitates functional analysis and trait candidate gene discovery
Mature Stele	Zm00001eb211760	Zfp16-2	Zinc finger protein zat5	Single-cell RNA sequencing of developing maize ears facilitates functional analysis and trait candidate gene discovery
Mature Cortex II	Zm00001eb378110	9c20.6b	Uncharacterized LOC103638131	Single-cell RNA sequencing of developing maize ears facilitates functional analysis and trait candidate gene discovery
Epidermis/LRC,Early Endodermis,Initials	Zm00001eb356280	Pco133825	Uncharacterized LOC100284167	Single-cell RNA sequencing of developing maize ears facilitates functional analysis and trait candidate gene discovery
Mature Pith,Mature Cortex II	Zm00001eb100710	Hypothetical protein zeammb73_zm00001d005879	Hypothetical protein zeammb73_zm00001d005879	Single-cell RNA sequencing of developing maize ears facilitates functional analysis and trait candidate gene discovery
Mature Cortex II	Zm00001eb292950	Uncharacterized LOC100275438	Uncharacterized protein LOC100275438	Single-cell RNA sequencing of developing maize ears facilitates functional analysis and trait candidate gene discovery
Mature Endodermis,Early Endodermis,bundle_sheath	Zm00001eb289210	Gpm191	uncharacterized LOC100281745	Evidence for phloem loading via the abaxial bundle sheath cells in maize leaves;Single-cell RNA sequencing of developing maize ears facilitates functional analysis and trait candidate gene discovery
Mature Endodermis,Early Endodermis	Zm00001eb348520	Soluble inorganic pyrophosphatase	Soluble inorganic pyrophosphatase	Single-cell RNA sequencing of developing maize ears facilitates functional analysis and trait candidate gene discovery
Stele	Zm00001eb246340	Csu173	Protein hhl1, chloroplastic	Single-cell RNA sequencing of developing maize ears facilitates functional analysis and trait candidate gene discovery
Stele	Zm00001eb246950	Btb/poz domain-containing protein at2g24240	Btb/poz domain-containing protein at2g24240	Single-cell RNA sequencing of developing maize ears facilitates functional analysis and trait candidate gene discovery
Mature Cortex II	Zm00001eb117590	Annotation category	Csc1-like protein erd4	Single-cell RNA sequencing of developing maize ears facilitates functional analysis and trait candidate gene discovery
mesophyll	Zm00001eb373490	Tyrosine specific protein phosphatase family protein	Tyrosine specific protein phosphatase family protein	Evidence for phloem loading via the abaxial bundle sheath cells in maize leaves;Single-cell RNA sequencing of developing maize ears facilitates functional analysis and trait candidate gene discovery
Mature Cortex II	Zm00001eb290550	U-box domain-containing protein 16	U-box domain-containing protein 16	Single-cell RNA sequencing of developing maize ears facilitates functional analysis and trait candidate gene discovery
Early Stele,Mature Endodermis,Phloem,Mature Cortex II	Zm00001eb038410	Mitochondrial 2-oxoglutarate/malate carrier protein	Mitochondrial 2-oxoglutarate/malate carrier protein	Single-cell RNA sequencing of developing maize ears facilitates functional analysis and trait candidate gene discovery
Early Endodermis	Zm00001eb046980	Ubiquitin-conjugating enzyme family	Ubiquitin-conjugating enzyme family	Single-cell RNA sequencing of developing maize ears facilitates functional analysis and trait candidate gene discovery
mesophyll	Zm00001eb163720	Uncharacterized LOC100284014	Uncharacterized LOC100284014	Single-cell RNA sequencing of developing maize ears facilitates functional analysis and trait candidate gene discovery
Stele,Phloem	Zm00001eb070240	Atg8c	Autophagy-related 8c	Single-cell RNA sequencing of developing maize ears facilitates functional analysis and trait candidate gene discovery
cell_cycle_S_phase	Zm00001eb388670	Tidp2779	Chaperone protein dnaj 8, chloroplastic-like	Single-cell RNA sequencing of developing maize ears facilitates functional analysis and trait candidate gene discovery
Stele,mesophyll	Zm00001eb256380	Gst24	Glutathione transferase24	Evidence for phloem loading via the abaxial bundle sheath cells in maize leaves;Single-cell RNA sequencing of developing maize ears facilitates functional analysis and trait candidate gene discovery
Mature Pith	Zm00001eb369250	Brassinosteroid insensitive 1-associated receptor kinase 1	Brassinosteroid insensitive 1-associated receptor kinase 1	Single-cell RNA sequencing of developing maize ears facilitates functional analysis and trait candidate gene discovery
Mature Outer Cortex II,Mature Cortex II,mesophyll，mesophyll	Zm00001eb407710	Asr1	Abscisic stress protein homolog	Evidence for phloem loading via the abaxial bundle sheath cells in maize leaves;Single-cell RNA sequencing of developing maize ears facilitates functional analysis and trait candidate gene discovery
Stele	Zm00001eb324690	Uncharacterized LOC100285166	Calcium-dependent protein kinase 20	Single-cell RNA sequencing of developing maize ears facilitates functional analysis and trait candidate gene discovery
QC	Zm00001eb011670	Pco121713	Anthranilate synthase alpha subunit 2, chloroplastic	Single-cell RNA sequencing of developing maize ears facilitates functional analysis and trait candidate gene discovery
mesophyll	Zm00001eb124950	Class i heat shock protein pseudogene	Review record(s) in gene	Evidence for phloem loading via the abaxial bundle sheath cells in maize leaves;Single-cell RNA sequencing of developing maize ears facilitates functional analysis and trait candidate gene discovery
Mature Cortex II	Zm00001eb347180	Polcalcin jun o 2	Polcalcin jun o 2	Single-cell RNA sequencing of developing maize ears facilitates functional analysis and trait candidate gene discovery
Stele	Zm00001eb380850	Umc2370	Protein noi4-like	Single-cell RNA sequencing of developing maize ears facilitates functional analysis and trait candidate gene discovery
mesophyll	Zm00001eb335070	Nuc	Endonuclease 4	Evidence for phloem loading via the abaxial bundle sheath cells in maize leaves;Single-cell RNA sequencing of developing maize ears facilitates functional analysis and trait candidate gene discovery
Cortex Initials	Zm00001eb155860	ABC transporter b family member 9	ABC transporter b family member 9	Single-cell RNA sequencing of developing maize ears facilitates functional analysis and trait candidate gene discovery
bundle_sheath	Zm00001eb298440	Alt7	Alanine aminotransferase7	Evidence for phloem loading via the abaxial bundle sheath cells in maize leaves;Single-cell RNA sequencing of developing maize ears facilitates functional analysis and trait candidate gene discovery
Stele,Phloem,bundle_sheath	Zm00001eb164610	Mtl1	Metallothionein 1	Ground tissue circuitry regulates organ complexity in maize and Setaria;Evidence for phloem loading via the abaxial bundle sheath cells in maize leaves
Stele,Mature Stele	Zm00001eb006420	Tyrosine decarboxylase	Tyrosine decarboxylase	Single-cell RNA sequencing of developing maize ears facilitates functional analysis and trait candidate gene discovery
Stele,Mature Pith,Mature Stele,Phloem	Zm00001eb006440	Cl244_1	Tyrosine decarboxylase	Single-cell RNA sequencing of developing maize ears facilitates functional analysis and trait candidate gene discovery
Stele,Mature Pith,Mature Stele	Zm00001eb006430	Hydroxycinnamoyltransferase2	Tryptamine benzoyltransferase 1-like	Single-cell RNA sequencing of developing maize ears facilitates functional analysis and trait candidate gene discovery
Epidermis/LRC	Zm00001eb127310	Idp370	Putative serine type endopeptidase inhibitor	Single-cell RNA sequencing of developing maize ears facilitates functional analysis and trait candidate gene discovery
Stele,Mature Pith,Phloem	Zm00001eb157820	Chitinase	Chitinase chem 5	Single-cell RNA sequencing of developing maize ears facilitates functional analysis and trait candidate gene discovery
Stele	Zm00001eb254960	Laccase-14	Putative laccase-9	Single-cell RNA sequencing of developing maize ears facilitates functional analysis and trait candidate gene discovery
Stele	Zm00001eb164960	Nep-interacting protein 1	Uncharacterized protein LOC103652694	Single-cell RNA sequencing of developing maize ears facilitates functional analysis and trait candidate gene discovery
Stele	Zm00001eb413180	Putative germin-like protein 12-4	Putative germin-like protein 12-4	Single-cell RNA sequencing of developing maize ears facilitates functional analysis and trait candidate gene discovery
Stele,Mature Pith,Mature Stele	Zm00001eb014010	Pr10.1	Pathogenesis-related protein 1	Single-cell RNA sequencing of developing maize ears facilitates functional analysis and trait candidate gene discovery
Stele	Zm00001eb413210	Putative germin-like protein 12-4	Putative germin-like protein 12-4	Single-cell RNA sequencing of developing maize ears facilitates functional analysis and trait candidate gene discovery
Stele	Zm00001eb010210	Immediate-early fungal elicitor protein cmpg1	Immediate-early fungal elicitor protein cmpg1	Single-cell RNA sequencing of developing maize ears facilitates functional analysis and trait candidate gene discovery
Stele,Mature Stele,Phloem	Zm00001eb013990	Uncharacterized LOC100192117	Pathogenesis-related protein 1	Single-cell RNA sequencing of developing maize ears facilitates functional analysis and trait candidate gene discovery
Stele	Zm00001eb393630	Tidp3699	Uncharacterized protein LOC10028107	Single-cell RNA sequencing of developing maize ears facilitates functional analysis and trait candidate gene discovery
Stele,Mature Stele	Zm00001eb399940	Hmt-1	Homocysteine s-methyltransferase 1	Single-cell RNA sequencing of developing maize ears facilitates functional analysis and trait candidate gene discovery
Epidermis/LRC	Zm00001eb078730	Chitinase	Endochitinase a	Single-cell RNA sequencing of developing maize ears facilitates functional analysis and trait candidate gene discovery
Stele,Mature Pith,Phloem,bundle_sheath	Zm00001eb194410	Shikimate kinase	Shikimate kinase	Evidence for phloem loading via the abaxial bundle sheath cells in maize leaves;Single-cell RNA sequencing of developing maize ears facilitates functional analysis and trait candidate gene discovery
Mature Outer Cortex I,Stele,Mature Stele,mesophyll，mesophyll	Zm00001eb201900	Putative lysm-domain receptor-like protein kinase family protein	Protein lyk5	Evidence for phloem loading via the abaxial bundle sheath cells in maize leaves;Single-cell RNA sequencing of developing maize ears facilitates functional analysis and trait candidate gene discovery
Stele,mesophyll	Zm00001eb406450	Umc2053	Pyruvate kinase 1, cytosolic	Single-cell RNA sequencing of developing maize ears facilitates functional analysis and trait candidate gene discovery
Stele,Mature Pith	Zm00001eb381580	Adpatp carrier protein 1 mitochondrial	Adp,atp carrier protein, mitochondrial	Single-cell RNA sequencing of developing maize ears facilitates functional analysis and trait candidate gene discovery
Stele	Zm00001eb416690	Tyrosine decarboxylase 1	Tryptophan decarboxylase 1-like	Single-cell RNA sequencing of developing maize ears facilitates functional analysis and trait candidate gene discovery
Stele,Mature Stele,Phloem	Zm00001eb014000	Pco091453a	Pathogenesis-related protein 1	Single-cell RNA sequencing of developing maize ears facilitates functional analysis and trait candidate gene discovery
Mature Endodermis	Zm00001eb363120	Uncharacterized LOC100275154	Uncharacterized protein LOC100275154	Ground tissue circuitry regulates organ complexity in maize and Setaria;Single-cell RNA sequencing of developing maize ears facilitates functional analysis and trait candidate gene discovery
Mature Endodermis	Zm00001eb193710	Probable calcium-binding protein cml17	Probable calcium-binding protein cml17	Single-cell RNA sequencing of developing maize ears facilitates functional analysis and trait candidate gene discovery
Stele,Mature Pith,Mature Stele	Zm00001eb325340	Zlp	Stress-induced protein 1	Single-cell RNA sequencing of developing maize ears facilitates functional analysis and trait candidate gene discovery
Stele,Phloem	Zm00001eb061410	Uncharacterized LOC100273401	Germin-like protein 3-7	Single-cell RNA sequencing of developing maize ears facilitates functional analysis and trait candidate gene discovery
Stele,Mature Pith,Mature Stele	Zm00001eb393490	Zinc finger protein 36	Zinc finger protein 36	Single-cell RNA sequencing of developing maize ears facilitates functional analysis and trait candidate gene discovery
Stele,Mature Pith,Phloem	Zm00001eb307490	Mavicyanin	Mavicyanin	Single-cell RNA sequencing of developing maize ears facilitates functional analysis and trait candidate gene discovery
Stele	Zm00001eb277710	Berberine bridge enzyme-like 27	Berberine bridge enzyme-like 27	Ground tissue circuitry regulates organ complexity in maize and Setaria;Single-cell RNA sequencing of developing maize ears facilitates functional analysis and trait candidate gene discovery
Epidermis/LRC	Zm00001eb050630	Idp630	Cationic amino acid transporter 1	Single-cell RNA sequencing of developing maize ears facilitates functional analysis and trait candidate gene discovery
Stele,Mature Pith	Zm00001eb179760	Chorismate mutase 2, cytosolic-like	Chorismate mutase 2, cytosolic-like	Single-cell RNA sequencing of developing maize ears facilitates functional analysis and trait candidate gene discovery
Stele	Zm00001eb290350	Uncharacterized LOC100281430	Uncharacterized LOC100281430	Single-cell RNA sequencing of developing maize ears facilitates functional analysis and trait candidate gene discovery
Mature Outer Cortex I,Stele,Mature Pith,Mature Outer Cortex II	Zm00001eb358990	Uncharacterized LOC103636108	Uncharacterized protein LOC103636108	Single-cell RNA sequencing of developing maize ears facilitates functional analysis and trait candidate gene discovery
Stele,mesophyll	Zm00001eb246640	Endochitinase pr4	Endochitinase pr4	Evidence for phloem loading via the abaxial bundle sheath cells in maize leaves;Single-cell RNA sequencing of developing maize ears facilitates functional analysis and trait candidate gene discovery
Stele,Mature Pith,Phloem	Zm00001eb247660	Phenylalanine ammonia-lyase	Phenylalanine ammonia-lyase	Single-cell RNA sequencing of developing maize ears facilitates functional analysis and trait candidate gene discovery
Stele,Phloem	Zm00001eb019620	Serine/threonine-protein kinase	Serine/threonine-protein kinase ripk	Single-cell RNA sequencing of developing maize ears facilitates functional analysis and trait candidate gene discovery
Mature Pith，Stele	Zm00001eb081290	Hypothetical protein zeammb73_zm00001d003495	Hypothetical protein zeammb73_zm00001d003495	Single-cell RNA sequencing of developing maize ears facilitates functional analysis and trait candidate gene discovery
Mature Outer Cortex I,Mature Pith,Mature Outer Cortex II	Zm00001eb410860	Purple acid phosphatase	Purple acid phosphatase	Ground tissue circuitry regulates organ complexity in maize and Setaria;Single-cell RNA sequencing of developing maize ears facilitates functional analysis and trait candidate gene discovery
Mature Outer Cortex I,Mature Stele	Zm00001eb247580	Ppck3	Phosphoenolpyruvate carboxylase kinase 3	Single-cell RNA sequencing of developing maize ears facilitates functional analysis and trait candidate gene discovery
Stele	Zm00001eb372420	Protein sur2	Protein sur2	Single-cell RNA sequencing of developing maize ears facilitates functional analysis and trait candidate gene discovery
Stele	Zm00001eb388210	Tidp2910	Uncharacterized protein LOC100275684	Single-cell RNA sequencing of developing maize ears facilitates functional analysis and trait candidate gene discovery
Stele,Mature Pith,Phloem	Zm00001eb247650	Phenylalanine ammonia-lyase	Phenylalanine ammonia-lyase	Single-cell RNA sequencing of developing maize ears facilitates functional analysis and trait candidate gene discovery
Stele,Mature Pith,Mature Stele	Zm00001eb159470	Umc2776	Gtpase activating protein 1	Single-cell RNA sequencing of developing maize ears facilitates functional analysis and trait candidate gene discovery
Stele,Mature Pith,Phloem	Zm00001eb292200	Hypothetical protein zeammb73_zm00001d038638	Hypothetical protein zeammb73_zm00001d038638	Single-cell RNA sequencing of developing maize ears facilitates functional analysis and trait candidate gene discovery
Mature Stele	Zm00001eb248960	Cytochrome b5	Cytochrome b5 isoform a-like	Single-cell RNA sequencing of developing maize ears facilitates functional analysis and trait candidate gene discovery
Stele,Mature Pith,Mature Cortex II	Zm00001eb099610	Calmodulin-like protein	Uncharacterized protein LOC100284831	Single-cell RNA sequencing of developing maize ears facilitates functional analysis and trait candidate gene discovery
Stele	Zm00001eb344870	S-type anion channel slah2	S-type anion channel slah2	Single-cell RNA sequencing of developing maize ears facilitates functional analysis and trait candidate gene discovery
Stele	Zm00001eb168930	Cysteine/histidine-rich c1 domain family protein	Uncharacterized protein LOC100382321	Single-cell RNA sequencing of developing maize ears facilitates functional analysis and trait candidate gene discovery
Stele	Zm00001eb337290	Putative WRKY dna-binding domain superfamily protein	Probable WRKY transcription factor 72	Single-cell RNA sequencing of developing maize ears facilitates functional analysis and trait candidate gene discovery
Stele	Zm00001eb191270	P-loop ntpase domain-containing protein lpa1 homolog 1	P-loop ntpase domain-containing protein lpa1-like	Single-cell RNA sequencing of developing maize ears facilitates functional analysis and trait candidate gene discovery
Stele	Zm00001eb205480	ABC transporter g family member 39	ABC transporter g family member 39	Single-cell RNA sequencing of developing maize ears facilitates functional analysis and trait candidate gene discovery
Stele,mesophyll	Zm00001eb239750	Putative f-box protein	Putative f-box protein	Evidence for phloem loading via the abaxial bundle sheath cells in maize leaves;Single-cell RNA sequencing of developing maize ears facilitates functional analysis and trait candidate gene discovery
Stele,Mature Pith,Mature Stele	Zm00001eb106310	Eukaryotic aspartyl protease family protein	Aspartic proteinase nepenthesin-1-like	Single-cell RNA sequencing of developing maize ears facilitates functional analysis and trait candidate gene discovery
Early Stele,Stele,Phloem	Zm00001eb073680	Membrane protein	Membrane protein	Single-cell RNA sequencing of developing maize ears facilitates functional analysis and trait candidate gene discovery
Stele	Zm00001eb371880	Metalloendoproteinase 5-mmp	Metalloendoproteinase 2-mmp-like	Single-cell RNA sequencing of developing maize ears facilitates functional analysis and trait candidate gene discovery
Epidermis/LRC,Endodermis Initials,Early Cortex II	Zm00001eb072850	Histone h4	Histone h4	Single-cell RNA sequencing of developing maize ears facilitates functional analysis and trait candidate gene discovery
Mature Cortex II	Zm00001eb217380	Protein pygopus	Protein pygopus	Single-cell RNA sequencing of developing maize ears facilitates functional analysis and trait candidate gene discovery
Stele	Zm00001eb298810	Os07g0120600-like protein	Uncharacterized protein LOC103631894	Single-cell RNA sequencing of developing maize ears facilitates functional analysis and trait candidate gene discovery
Epidermis/LRC	Zm00001eb178550	Uncharacterized LOC100280987	Uncharacterized protein LOC100280987	Single-cell RNA sequencing of developing maize ears facilitates functional analysis and trait candidate gene discovery
Stele,Phloem	Zm00001eb378020	Epsp-s	Enolpyruvylshikimate phosphate synthase 1	Single-cell RNA sequencing of developing maize ears facilitates functional analysis and trait candidate gene discovery
Stele,Phloem,Mature Cortex II	Zm00001eb008200	Uncharacterized LOC100285512	Cytochrome b561 and domon domain-containing protein at4g12980-like	Single-cell RNA sequencing of developing maize ears facilitates functional analysis and trait candidate gene discovery
Stele,Mature Pith	Zm00001eb000930	Aaa-atpase	Atp binding protein	Single-cell RNA sequencing of developing maize ears facilitates functional analysis and trait candidate gene discovery
Stele,Phloem	Zm00001eb243310	Abscisic stress-ripening protein 3	Abscisic stress-ripening protein 3	Single-cell RNA sequencing of developing maize ears facilitates functional analysis and trait candidate gene discovery
Early Stele,Stele,Phloem	Zm00001eb294800	LOC100191546	Putative beta-14-xylosyltransferase irx10l	Single-cell RNA sequencing of developing maize ears facilitates functional analysis and trait candidate gene discovery
Stele,Mature Pith,Phloem	Zm00001eb375640	Uncharacterized LOC100285450	Uncharacterized protein LOC100285450	Single-cell RNA sequencing of developing maize ears facilitates functional analysis and trait candidate gene discovery
Stele	Zm00001eb253960	U-box domain-containing protein 21	U-box domain-containing protein 21	Single-cell RNA sequencing of developing maize ears facilitates functional analysis and trait candidate gene discovery
Stele,Phloem	Zm00001eb178320	Nadph--cytochrome p450 reductase	Nadph--cytochrome p450 reductase-like	Single-cell RNA sequencing of developing maize ears facilitates functional analysis and trait candidate gene discovery
Stele	Zm00001eb060110	Calcium-dependent protein kinase 1	Calcium-dependent protein kinase 10	Single-cell RNA sequencing of developing maize ears facilitates functional analysis and trait candidate gene discovery
Stele	Zm00001eb151310	Receptor-like serine/threonine-protein kinase sd1-8	Receptor-like serine/threonine-protein kinase sd1-8	Single-cell RNA sequencing of developing maize ears facilitates functional analysis and trait candidate gene discovery
Mature Outer Cortex I,Mature Stele	Zm00001eb285670	Uncharacterized LOC103630227	Uncharacterized protein LOC103630227	Single-cell RNA sequencing of developing maize ears facilitates functional analysis and trait candidate gene discovery
Early Stele,Stele	Zm00001eb190850	Cytochrome p450 714c3	Cytochrome p450 714c3	Single-cell RNA sequencing of developing maize ears facilitates functional analysis and trait candidate gene discovery
Stele,Mature Stele	Zm00001eb371590	U-box domain-containing protein 21	U-box domain-containing protein 21	Single-cell RNA sequencing of developing maize ears facilitates functional analysis and trait candidate gene discovery
Mature Outer Cortex I,Stele,Mature Cortex II	Zm00001eb267720	Phospholipid-transporting atpase 10	Phospholipid-transporting atpase 10	Single-cell RNA sequencing of developing maize ears facilitates functional analysis and trait candidate gene discovery
Stele	Zm00001eb357290	Putative calmodulin-binding family protein	Putative calmodulin-binding family protein	Single-cell RNA sequencing of developing maize ears facilitates functional analysis and trait candidate gene discovery
Mature Outer Cortex I,Mature Outer Cortex II	Zm00001eb053570	Hipl1 protein	Hipl1 protein	Single-cell RNA sequencing of developing maize ears facilitates functional analysis and trait candidate gene discovery
Stele,Mature Cortex II	Zm00001eb066210	Uncharacterized LOC100384448	Ndr1/hin1-like protein 6	Single-cell RNA sequencing of developing maize ears facilitates functional analysis and trait candidate gene discovery
Stele	Zm00001eb231340	Zinc finger, c3hc4 type family protein	Zinc finger, c3hc4 type family protein	Single-cell RNA sequencing of developing maize ears facilitates functional analysis and trait candidate gene discovery
Stele	Zm00001eb048390	Pyrophosphate--fructose 6-phosphate 1-phosphotransferase	Pyrophosphate--fructose 6-phosphate 1-phosphotransferase	Single-cell RNA sequencing of developing maize ears facilitates functional analysis and trait candidate gene discovery
Early Stele,Stele	Zm00001eb348760	Uncharacterized LOC100384181	Uncharacterized LOC100384181	Single-cell RNA sequencing of developing maize ears facilitates functional analysis and trait candidate gene discovery
mesophyll	Zm00001eb178160	Uncharacterized LOC100285361	WRKY transcription factor WRKY51	Evidence for phloem loading via the abaxial bundle sheath cells in maize leaves;Single-cell RNA sequencing of developing maize ears facilitates functional analysis and trait candidate gene discovery
Stele,Mature Stele,mesophyll，mesophyll	Zm00001eb242820	Incw1	Cell wall invertase 1	Evidence for phloem loading via the abaxial bundle sheath cells in maize leaves;Single-cell RNA sequencing of developing maize ears facilitates functional analysis and trait candidate gene discovery
Stele,Mature Outer Cortex II	Zm00001eb254120	Uncharacterized LOC103627704	Uncharacterized protein LOC103627704	Single-cell RNA sequencing of developing maize ears facilitates functional analysis and trait candidate gene discovery
Mature Cortex II	Zm00001eb213370	Hypothetical protein zeammb73_zm00001d013115	Hypothetical protein zeammb73_zm00001d013115	Single-cell RNA sequencing of developing maize ears facilitates functional analysis and trait candidate gene discovery
Stele	Zm00001eb242740	Uncharacterized LOC100284064	Uncharacterized LOC100284064	Single-cell RNA sequencing of developing maize ears facilitates functional analysis and trait candidate gene discovery
Mature Cortex I,Mature Outer Cortex I,Epidermis/LRC,Mature Outer Cortex II,Early Cortex II	Zm00001eb285920	Inhibitor i family protein	Inhibitor i family protein	Single-cell RNA sequencing of developing maize ears facilitates functional analysis and trait candidate gene discovery
Stele	Zm00001eb341770	Uncharacterized LOC100279381	Beta-1,2-xylosyltransferase xyxt1	Single-cell RNA sequencing of developing maize ears facilitates functional analysis and trait candidate gene discovery
Stele	Zm00001eb087920	ABC transporter g family member 25	ABC transporter g family member 25	Single-cell RNA sequencing of developing maize ears facilitates functional analysis and trait candidate gene discovery
Epidermis/LRC	Zm00001eb325890	Zcf37	Uncharacterized protein LOC103633365	Single-cell RNA sequencing of developing maize ears facilitates functional analysis and trait candidate gene discovery
Mature Outer Cortex I,Mature Stele,Mature Outer Cortex II,mesophyll，mesophyll	Zm00001eb158120	Uncharacterized LOC100275201	Uncharacterized protein LOC100275201	Evidence for phloem loading via the abaxial bundle sheath cells in maize leaves;Single-cell RNA sequencing of developing maize ears facilitates functional analysis and trait candidate gene discovery
Stele	Zm00001eb134130	Idpelo3	Elongation of fatty acids protein 3-like	Single-cell RNA sequencing of developing maize ears facilitates functional analysis and trait candidate gene discovery
Stele,Mature Pith	Zm00001eb070460	Putative protein kinase superfamily protein	Putative protein kinase superfamily protein	Single-cell RNA sequencing of developing maize ears facilitates functional analysis and trait candidate gene discovery
Cortex Initials	Zm00001eb050950	Wat1-related protein at5g64700	Wat1-related protein at5g64700	Single-cell RNA sequencing of developing maize ears facilitates functional analysis and trait candidate gene discovery
Mature Cortex II	Zm00001eb006690	Uncharacterized LOC100274829	Arabinogalactan protein 1-like	Single-cell RNA sequencing of developing maize ears facilitates functional analysis and trait candidate gene discovery
Mature Stele	Zm00001eb237820	WRKY39v2 - superfamily of tfs having WRKY and zinc finger domains	WRKY39v2 - superfamily of tfs having WRKY and zinc finger domains	Single-cell RNA sequencing of developing maize ears facilitates functional analysis and trait candidate gene discovery
Stele,Mature Endodermis	Zm00001eb082700	Gras25	Gras-transcription factor 25	Single-cell RNA sequencing of developing maize ears facilitates functional analysis and trait candidate gene discovery
Stele	Zm00001eb369720	Uncharacterized LOC100278859	Uncharacterized protein LOC100278859	Single-cell RNA sequencing of developing maize ears facilitates functional analysis and trait candidate gene discovery
Mature Cortex II	Zm00001eb141130	Calmodulin-like protein 1	Calmodulin-like protein 1	Single-cell RNA sequencing of developing maize ears facilitates functional analysis and trait candidate gene discovery
Mature Outer Cortex II	Zm00001eb020680	Zmaoc	Aoc1 allene-oxide cyclase1	Single-cell RNA sequencing of developing maize ears facilitates functional analysis and trait candidate gene discovery
Stele,Mature Pith	Zm00001eb017320	Traf type zinc finger domain containing 1	Traf type zinc finger domain containing 1	Single-cell RNA sequencing of developing maize ears facilitates functional analysis and trait candidate gene discovery
Mature Cortex II	Zm00001eb150110	Nhl25	Nhl25	Single-cell RNA sequencing of developing maize ears facilitates functional analysis and trait candidate gene discovery
Stele,Mature Pith,Phloem,Xylem	Zm00001eb172420	Omt	Catechol-o-methyltransferase	Single-cell RNA sequencing of developing maize ears facilitates functional analysis and trait candidate gene discovery
Mature Outer Cortex I,Mature Stele	Zm00001eb267480	Polygalacturonase inhibitor	Polygalacturonase inhibitor	Single-cell RNA sequencing of developing maize ears facilitates functional analysis and trait candidate gene discovery
Mature Pith,Mature Stele	Zm00001eb396100	Uncharacterized LOC100277134	Calcium-dependent phosphotriesterase superfamily protein	Ground tissue circuitry regulates organ complexity in maize and Setaria;Single-cell RNA sequencing of developing maize ears facilitates functional analysis and trait candidate gene discovery
Stele	Zm00001eb153630	Protein kinase family protein with leucine-rich repeat domain	Receptor-like protein kinase hsl1-like	Single-cell RNA sequencing of developing maize ears facilitates functional analysis and trait candidate gene discovery
Stele,Mature Endodermis	Zm00001eb245490	Copper transport protein family	Copper transport protein family	Single-cell RNA sequencing of developing maize ears facilitates functional analysis and trait candidate gene discovery
Mature Cortex I	Zm00001eb195770	Nac family member	Nac family member	Single-cell RNA sequencing of developing maize ears facilitates functional analysis and trait candidate gene discovery
Stele,Phloem	Zm00001eb084980	Jaz9	Putative tify domain/cct motif transcription factor family protein	Single-cell RNA sequencing of developing maize ears facilitates functional analysis and trait candidate gene discovery
Mature Cortex II	Zm00001eb127770	Uncharacterized LOC100283996	Late embryogenis abundant protein 41	Single-cell RNA sequencing of developing maize ears facilitates functional analysis and trait candidate gene discovery
Stele	Zm00001eb374170	Znf	Ring-h2 finger protein atl3	Single-cell RNA sequencing of developing maize ears facilitates functional analysis and trait candidate gene discovery
Mature Stele	Zm00001eb394490	Uncharacterized LOC103639125	Uncharacterized protein LOC103639125	Single-cell RNA sequencing of developing maize ears facilitates functional analysis and trait candidate gene discovery
Stele	Zm00001eb348660	Uncharacterized LOC100274472	Bifunctional aspartate aminotransferase and glutamate/aspartate-prephenate aminotransferase	Single-cell RNA sequencing of developing maize ears facilitates functional analysis and trait candidate gene discovery
Mature Outer Cortex I,Mature Outer Cortex II,Mature Cortex II	Zm00001eb126900	Hydroxyproline-rich glycoprotein family protein	Uncharacterized protein LOC100274292	Single-cell RNA sequencing of developing maize ears facilitates functional analysis and trait candidate gene discovery
Mature Endodermis	Zm00001eb025170	Choline-phosphate cytidylyltransferase b	Choline-phosphate cytidylyltransferase b	Single-cell RNA sequencing of developing maize ears facilitates functional analysis and trait candidate gene discovery
Stele	Zm00001eb369750	Gpm345	Uncharacterized LOC100285365	Single-cell RNA sequencing of developing maize ears facilitates functional analysis and trait candidate gene discovery
Stele,mesophyll	Zm00001eb128890	Pk	Pk protein	Evidence for phloem loading via the abaxial bundle sheath cells in maize leaves;Single-cell RNA sequencing of developing maize ears facilitates functional analysis and trait candidate gene discovery
Stele,Mature Pith,Phloem	Zm00001eb142090	Esterase pir7b	Esterase pir7b	Single-cell RNA sequencing of developing maize ears facilitates functional analysis and trait candidate gene discovery
Stele,Mature Pith,Phloem,mesophyll，mesophyll	Zm00001eb148310	Elicitor-responsive protein 1	Elicitor-responsive protein 1	Evidence for phloem loading via the abaxial bundle sheath cells in maize leaves;Plant stem-cell organization and differentiation at single-cell resolution;Single-cell RNA sequencing of developing maize ears facilitates functional analysis and trait candidate gene discovery
Epidermis/LRC,Early Pith,Endodermis Initials,QC,Initials	Zm00001eb384890	Pco079292(382)	60s ribosomal protein l11-1	Single-cell RNA sequencing of developing maize ears facilitates functional analysis and trait candidate gene discovery
Mature Outer Cortex I	Zm00001eb211690	Protein phosphatase 2c 35	Protein phosphatase 2c 35	Single-cell RNA sequencing of developing maize ears facilitates functional analysis and trait candidate gene discovery
Meristem_1	Zm00001eb404290	Ai901738	Putative glucuronoxylan glucuronosyltransferase irx7	Plant stem-cell organization and differentiation at single-cell resolution;Single-cell RNA sequencing of developing maize ears facilitates functional analysis and trait candidate gene discovery
Stele	Zm00001eb178590	Mitochondrial carrier protein cgi-69	Mitochondrial carrier protein cgi-69	Single-cell RNA sequencing of developing maize ears facilitates functional analysis and trait candidate gene discovery
Stele	Zm00001eb260510	LOC100383283	Non-lysosomal glucosylceramidase	Single-cell RNA sequencing of developing maize ears facilitates functional analysis and trait candidate gene discovery
Stele	Zm00001eb106300	Aspartic proteinase nepenthesin-1	Aspartic proteinase nepenthesin-1	Single-cell RNA sequencing of developing maize ears facilitates functional analysis and trait candidate gene discovery
Stele	Zm00001eb306940	Uncharacterized LOC103632335	Uncharacterized protein at3g49055	Single-cell RNA sequencing of developing maize ears facilitates functional analysis and trait candidate gene discovery
Mature Outer Cortex I	Zm00001eb361610	Nad2	nadh dehydrogenase 2	Single-cell RNA sequencing of developing maize ears facilitates functional analysis and trait candidate gene discovery
Stele	Zm00001eb325300	Putative lectin-like receptor protein kinase family protein	Putative lectin-like receptor protein kinase family protein	Single-cell RNA sequencing of developing maize ears facilitates functional analysis and trait candidate gene discovery
Stele	Zm00001eb289950	Uncharacterized LOC100277705	Uncharacterized protein LOC100277705	Ground tissue circuitry regulates organ complexity in maize and Setaria;Single-cell RNA sequencing of developing maize ears facilitates functional analysis and trait candidate gene discovery
Epidermis/LRC,mesophyll	Zm00001eb222510	Pt1	Phosphate transporter protein1	Evidence for phloem loading via the abaxial bundle sheath cells in maize leaves;Single-cell RNA sequencing of developing maize ears facilitates functional analysis and trait candidate gene discovery
Mature Stele	Zm00001eb138690	Protein kinase domain containing protein	Protein kinase domain containing protein	Single-cell RNA sequencing of developing maize ears facilitates functional analysis and trait candidate gene discovery
Stele,Phloem	Zm00001eb390020	Probable transcription factor kan4	Probable transcription factor kan4	Single-cell RNA sequencing of developing maize ears facilitates functional analysis and trait candidate gene discovery
Stele,Mature Stele,Phloem	Zm00001eb082820	Uncharacterized LOC100383970	Uncharacterized protein LOC100383970	Single-cell RNA sequencing of developing maize ears facilitates functional analysis and trait candidate gene discovery
Stele	Zm00001eb373760	Root-specific kinase 1	Serine/threonine-protein kinase ripk	Single-cell RNA sequencing of developing maize ears facilitates functional analysis and trait candidate gene discovery
Mature Cortex I,Mature Outer Cortex II,Mature Cortex II	Zm00001eb021040	Cystatin7	Cystatin 7	Single-cell RNA sequencing of developing maize ears facilitates functional analysis and trait candidate gene discovery
Stele	Zm00001eb070620	Uncharacterized LOC100382850	Auxin responsive protein	Single-cell RNA sequencing of developing maize ears facilitates functional analysis and trait candidate gene discovery
Epidermis/LRC,Initials	Zm00001eb388990	Gdp-l-fucose synthase 1	Gdp-l-fucose synthase 1	Ground tissue circuitry regulates organ complexity in maize and Setaria;Single-cell RNA sequencing of developing maize ears facilitates functional analysis and trait candidate gene discovery
Stele,Mature Pith	Zm00001eb250380	Orm1-like protein 2	Orm1-like protein 2	Single-cell RNA sequencing of developing maize ears facilitates functional analysis and trait candidate gene discovery
Mature Cortex II	Zm00001eb433330	Cysteine protease 1	Cysteine protease 1	Single-cell RNA sequencing of developing maize ears facilitates functional analysis and trait candidate gene discovery
Mature Outer Cortex II	Zm00001eb300140	Protein tify 5a	Protein tify 5a	Single-cell RNA sequencing of developing maize ears facilitates functional analysis and trait candidate gene discovery
Stele,Phloem	Zm00001eb230110	Serine/threonine-protein kinase cx32	Serine/threonine-protein kinase cx32	Single-cell RNA sequencing of developing maize ears facilitates functional analysis and trait candidate gene discovery
Mature Outer Cortex I	Zm00001eb213190	Zmao-2	Indole-3-acetaldehyde oxidase	Single-cell RNA sequencing of developing maize ears facilitates functional analysis and trait candidate gene discovery
Stele,mesophyll，mesophyll	Zm00001eb061860	Cl51135_1	Uncharacterized LOC100281687	Evidence for phloem loading via the abaxial bundle sheath cells in maize leaves;Single-cell RNA sequencing of developing maize ears facilitates functional analysis and trait candidate gene discovery
Mature Endodermis,Mature Cortex II	Zm00001eb097050	Ndr1/hin1-like protein 10	Ndr1/hin1-like protein 10	Single-cell RNA sequencing of developing maize ears facilitates functional analysis and trait candidate gene discovery
Stele,Early Endodermis	Zm00001eb422400	Asr protein	Asr protein	Single-cell RNA sequencing of developing maize ears facilitates functional analysis and trait candidate gene discovery
Endodermis Initials	Zm00001eb360950	Mitogen-activated protein kinase kinase kinase 17	Mitogen-activated protein kinase kinase kinase 17	Single-cell RNA sequencing of developing maize ears facilitates functional analysis and trait candidate gene discovery
Stele,Mature Pith,Mature Outer Cortex II,Mature Cortex II	Zm00001eb171200	Pco063791	Uncharacterized LOC100281009	Single-cell RNA sequencing of developing maize ears facilitates functional analysis and trait candidate gene discovery
Stele,Mature Pith,Phloem	Zm00001eb157350	Ras-related protein rABA1f	Ras-related protein rABA1f	Single-cell RNA sequencing of developing maize ears facilitates functional analysis and trait candidate gene discovery
Stele	Zm00001eb220550	Uncharacterized LOC100274353	Uncharacterized protein LOC100274353	Single-cell RNA sequencing of developing maize ears facilitates functional analysis and trait candidate gene discovery
Stele,Mature Endodermis,Phloem	Zm00001eb213330	Uncharacterized LOC100283623	Expp1 protein	Single-cell RNA sequencing of developing maize ears facilitates functional analysis and trait candidate gene discovery
Mature Cortex II	Zm00001eb225200	Uncharacterized LOC100274353	Uncharacterized protein LOC100274353	Single-cell RNA sequencing of developing maize ears facilitates functional analysis and trait candidate gene discovery
Phloem,Mature Cortex II	Zm00001eb415590	Dnaj homolog subfamily b member 4	Dnaj homolog subfamily b member 4	Evidence for phloem loading via the abaxial bundle sheath cells in maize leaves;Single-cell RNA sequencing of developing maize ears facilitates functional analysis and trait candidate gene discovery
Mature Cortex II	Zm00001eb159980	Uncharacterized LOC100276175	Uncharacterized protein LOC100276175	Single-cell RNA sequencing of developing maize ears facilitates functional analysis and trait candidate gene discovery
Mature Cortex II	Zm00001eb273460	Probable beta-1,4-xylosyltransferase irx14	Probable beta-1,4-xylosyltransferase irx14	Single-cell RNA sequencing of developing maize ears facilitates functional analysis and trait candidate gene discovery
Stele,Phloem	Zm00001eb400570	Pco124760	Uncharacterized LOC100191524	Single-cell RNA sequencing of developing maize ears facilitates functional analysis and trait candidate gene discovery
Stele,Phloem,Mature Cortex II	Zm00001eb313460	Sag	Senescence-associated protein dh	Single-cell RNA sequencing of developing maize ears facilitates functional analysis and trait candidate gene discovery
Stele	Zm00001eb021070	Tk1	Thymidine kinase	Single-cell RNA sequencing of developing maize ears facilitates functional analysis and trait candidate gene discovery
Mature Outer Cortex I	Zm00001eb006720	Uncharacterized LOC100275925	Uncharacterized protein LOC100275925	Single-cell RNA sequencing of developing maize ears facilitates functional analysis and trait candidate gene discovery
Initials	Zm00001eb111740	Tidp2761	Uncharacterized LOC100217114	Single-cell RNA sequencing of developing maize ears facilitates functional analysis and trait candidate gene discovery
Mature Cortex II	Zm00001eb054960	Ark	Atypical receptor-like kinase mark	Single-cell RNA sequencing of developing maize ears facilitates functional analysis and trait candidate gene discovery
Stele,Mature Cortex II	Zm00001eb161780	Uncharacterized LOC100384044	ABC transporter g family member 36	Single-cell RNA sequencing of developing maize ears facilitates functional analysis and trait candidate gene discovery
Mature Pith	Zm00001eb133450	Pco111761(65)	Uncharacterized LOC100384174	Single-cell RNA sequencing of developing maize ears facilitates functional analysis and trait candidate gene discovery
Epidermis/LRC,Early Cortex II	Zm00001eb376150	Histone h3.2	Histone h3.2	Single-cell RNA sequencing of developing maize ears facilitates functional analysis and trait candidate gene discovery
Stele,Phloem	Zm00001eb164660	Charged multivesicular body protein 2a	Charged multivesicular body protein 2a	Single-cell RNA sequencing of developing maize ears facilitates functional analysis and trait candidate gene discovery
Stele,Mature Pith	Zm00001eb000770	Pco121752	Uncharacterized protein LOC100276353	Single-cell RNA sequencing of developing maize ears facilitates functional analysis and trait candidate gene discovery
Stele,Mature Pith,Mature Outer Cortex II	Zm00001eb349170	Uncharacterized LOC103635650	Uncharacterized protein LOC103635650	Single-cell RNA sequencing of developing maize ears facilitates functional analysis and trait candidate gene discovery
Stele,Mature Pith,Mature Stele	Zm00001eb325790	Uncharacterized LOC100279937	Btb/poz domain-containing protein at5g48130	Single-cell RNA sequencing of developing maize ears facilitates functional analysis and trait candidate gene discovery
Stele	Zm00001eb117890	Uncharacterized LOC103648304	Uncharacterized protein LOC103648304	Single-cell RNA sequencing of developing maize ears facilitates functional analysis and trait candidate gene discovery
Pericycle,Mature Stele,Early Pith,Endodermis Initials,QC,Initials	Zm00001eb109610	Rps6-2	Ribosomal protein s6 rps6-2	Single-cell RNA sequencing of developing maize ears facilitates functional analysis and trait candidate gene discovery
Stele	Zm00001eb352250	Duf1692 domain, endoplasmic reticulum vescicle transporter protein	Duf1692 domain, endoplasmic reticulum vescicle transporter protein	Single-cell RNA sequencing of developing maize ears facilitates functional analysis and trait candidate gene discovery
Pericycle,Mature Stele,Early Pith,QC,Initials	Zm00001eb199800	Pco072913	40s ribosomal protein s15a	Single-cell RNA sequencing of developing maize ears facilitates functional analysis and trait candidate gene discovery
Mature Stele	Zm00001eb172940	Phospholipase a1-ibeta2, chloroplastic	Phospholipase a1-ibeta2, chloroplastic	Single-cell RNA sequencing of developing maize ears facilitates functional analysis and trait candidate gene discovery
Endodermis Initials	Zm00001eb395750	Calmodulin-1	Calmodulin-1	Single-cell RNA sequencing of developing maize ears facilitates functional analysis and trait candidate gene discovery
Stele	Zm00001eb025300	Uncharacterized LOC100193661	Uncharacterized protein LOC100193661	Single-cell RNA sequencing of developing maize ears facilitates functional analysis and trait candidate gene discovery
Early Stele,Stele,Phloem,Mature Cortex II	Zm00001eb033460	RNA-binding (rrm/rbd/rnp motifs) family protein	RNA-binding (rrm/rbd/rnp motifs) family protein	Single-cell RNA sequencing of developing maize ears facilitates functional analysis and trait candidate gene discovery
Epidermis/LRC,Endodermis Initials,Initials	Zm00001eb174480	Pco124263	Uncharacterized LOC100283849	Single-cell RNA sequencing of developing maize ears facilitates functional analysis and trait candidate gene discovery
Stele	Zm00001eb002870	Uncharacterized LOC100276150	Uncharacterized protein LOC100276150	Single-cell RNA sequencing of developing maize ears facilitates functional analysis and trait candidate gene discovery
Stele	Zm00001eb254940	Shikimate kinase	Shikimate kinase	Plant stem-cell organization and differentiation at single-cell resolution;Single-cell RNA sequencing of developing maize ears facilitates functional analysis and trait candidate gene discovery
Mature Cortex II	Zm00001eb396340	Uncharacterized LOC111590145	Uncharacterized protein LOC111590145	Single-cell RNA sequencing of developing maize ears facilitates functional analysis and trait candidate gene discovery
Mature Cortex II	Zm00001eb006000	Tify4	Uncharacterized LOC100283151	Single-cell RNA sequencing of developing maize ears facilitates functional analysis and trait candidate gene discovery
Mature Cortex II	Zm00001eb163920	Uncharacterized LOC103651678	Uncharacterized protein LOC103651678	Single-cell RNA sequencing of developing maize ears facilitates functional analysis and trait candidate gene discovery
Epidermis/LRC,Early Pith,Endodermis Initials,QC,Initials	Zm00001eb085730	60s ribosomal protein l37a	60s ribosomal protein l37a-1	Single-cell RNA sequencing of developing maize ears facilitates functional analysis and trait candidate gene discovery
Epidermis/LRC,Early Pith,Endodermis Initials,QC,Initials	Zm00001eb402790	Uncharacterized LOC100194224	60s ribosomal protein l23	Single-cell RNA sequencing of developing maize ears facilitates functional analysis and trait candidate gene discovery
Stele	Zm00001eb304510	Uncharacterized LOC100192095	Uncharacterized protein LOC100192095	Single-cell RNA sequencing of developing maize ears facilitates functional analysis and trait candidate gene discovery
Epidermis/LRC,Endodermis Initials,QC,Initials	Zm00001eb192310	60s ribosomal protein l39-like	60s ribosomal protein l39-like	Single-cell RNA sequencing of developing maize ears facilitates functional analysis and trait candidate gene discovery
Mature Outer Cortex I,Mature Outer Cortex II,Mature Cortex II	Zm00001eb301590	Iaa24 - auxin-responsive aux/iaa family member	Iaa24 - auxin-responsive aux/iaa family member	Single-cell RNA sequencing of developing maize ears facilitates functional analysis and trait candidate gene discovery
Mature Outer Cortex II	Zm00001eb032340	Copper chaperone	Copper chaperone	Single-cell RNA sequencing of developing maize ears facilitates functional analysis and trait candidate gene discovery
Stele	Zm00001eb012470	Pco083553	Heat shock cognate 70 kda protein 2	Plant stem-cell organization and differentiation at single-cell resolution;Single-cell RNA sequencing of developing maize ears facilitates functional analysis and trait candidate gene discovery
Mature Cortex II	Zm00001eb250210	Copper chaperone	Amino acid transporter avt3b	Single-cell RNA sequencing of developing maize ears facilitates functional analysis and trait candidate gene discovery
Stele	Zm00001eb099020	An17	An17	Plant stem-cell organization and differentiation at single-cell resolution;Single-cell RNA sequencing of developing maize ears facilitates functional analysis and trait candidate gene discovery
bundle_sheath	Zm00001eb144440	Uncharacterized LOC100275661	Uncharacterized protein LOC100275661	Evidence for phloem loading via the abaxial bundle sheath cells in maize leaves;Ground tissue circuitry regulates organ complexity in maize and Setaria;Single-cell RNA sequencing of developing maize ears facilitates functional analysis and trait candidate gene discovery
bundle_sheath	Zm00001eb409580	Nad(p)h-quinone oxidoreductase subunit u chloroplastic	Nad(p)h-quinone oxidoreductase subunit u, chloroplastic	Evidence for phloem loading via the abaxial bundle sheath cells in maize leaves;Single-cell RNA sequencing of developing maize ears facilitates functional analysis and trait candidate gene discovery
bundle_sheath	Zm00001eb145680	Pco146323	Uncharacterized LOC100192546	Evidence for phloem loading via the abaxial bundle sheath cells in maize leaves;Single-cell RNA sequencing of developing maize ears facilitates functional analysis and trait candidate gene discovery
bundle_sheath	Zm00001eb260160	Fdx2	Ferredoxin 2	Evidence for phloem loading via the abaxial bundle sheath cells in maize leaves;Single-cell RNA sequencing of developing maize ears facilitates functional analysis and trait candidate gene discovery
Early Cortex I	Zm00001eb389820	Metallopeptidase	Metallopeptidase	Single-cell RNA sequencing of developing maize ears facilitates functional analysis and trait candidate gene discovery
Mature Cortex II	Zm00001eb015400	Chaperone protein dnaj 20, chloroplastic	Chaperone protein dnaj 20, chloroplastic	Single-cell RNA sequencing of developing maize ears facilitates functional analysis and trait candidate gene discovery
Mature Cortex I,Mature Outer Cortex I,Early Cortex I,Mature Outer Cortex II,Early Cortex II,Mature Cortex II	Zm00001eb003730	Tip1	Tonoplast intrinsic protein 1	Single-cell RNA sequencing of developing maize ears facilitates functional analysis and trait candidate gene discovery
mesophyll	Zm00001eb371820	Omt2	Benzoate carboxyl methyltransferas	Evidence for phloem loading via the abaxial bundle sheath cells in maize leaves;Single-cell RNA sequencing of developing maize ears facilitates functional analysis and trait candidate gene discovery
Mature Cortex I,Early Cortex I,mesophyll，mesophyll	Zm00001eb122240	Cyanidin 3-o-rutinoside 5-o-glucosyltransferase-like	Udp-glycosyltransferase 75c1	Evidence for phloem loading via the abaxial bundle sheath cells in maize leaves;Single-cell RNA sequencing of developing maize ears facilitates functional analysis and trait candidate gene discovery
Mature Pith,Mature Outer Cortex II,Mature Cortex II	Zm00001eb140660	Pco085431	Uncharacterized LOC100282318	Single-cell RNA sequencing of developing maize ears facilitates functional analysis and trait candidate gene discovery
Mature Outer Cortex I,Mature Pith,Mature Stele,Mature Outer Cortex II	Zm00001eb175500	Nac75	Uncharacterized LOC100285116	Single-cell RNA sequencing of developing maize ears facilitates functional analysis and trait candidate gene discovery
Stele,Phloem	Zm00001eb312590	Uncharacterized LOC103632738	Uncharacterized protein LOC103632738	Single-cell RNA sequencing of developing maize ears facilitates functional analysis and trait candidate gene discovery
Stele	Zm00001eb344770	Receptor like protein kinase s.2	Receptor like protein kinase s.2	Single-cell RNA sequencing of developing maize ears facilitates functional analysis and trait candidate gene discovery
Mature Cortex II	Zm00001eb354920	Zinc finger ccch domain-containing protein 33	Zinc finger ccch domain-containing protein 33	Single-cell RNA sequencing of developing maize ears facilitates functional analysis and trait candidate gene discovery
Stele	Zm00001eb395970	Caltractin	Caltractin	Single-cell RNA sequencing of developing maize ears facilitates functional analysis and trait candidate gene discovery
mesophyll	Zm00001eb245520	Uncharacterized LOC100286051	Atfp4	Evidence for phloem loading via the abaxial bundle sheath cells in maize leaves;Single-cell RNA sequencing of developing maize ears facilitates functional analysis and trait candidate gene discovery
Stele,Phloem	Zm00001eb059960	Pco138129	Uncharacterized LOC100283272	Single-cell RNA sequencing of developing maize ears facilitates functional analysis and trait candidate gene discovery
Mature Outer Cortex II,Mature Cortex II	Zm00001eb268970	Atozi1	Atozi1	Single-cell RNA sequencing of developing maize ears facilitates functional analysis and trait candidate gene discovery
Stele,Mature Pith,Mature Stele	Zm00001eb064840	Cl17385_1	uncharacterized LOC100383127	Single-cell RNA sequencing of developing maize ears facilitates functional analysis and trait candidate gene discovery
Mature Outer Cortex II	Zm00001eb053680	Disheveled-associated activator of morphogenesis 2	Disheveled-associated activator of morphogenesis 2	Single-cell RNA sequencing of developing maize ears facilitates functional analysis and trait candidate gene discovery
Endodermis Initials,Initials	Zm00001eb178620	Pco080381	Ap-4 complex subunit sigma	Single-cell RNA sequencing of developing maize ears facilitates functional analysis and trait candidate gene discovery
Mature Endodermis,Mature Cortex II	Zm00001eb208480	Pco082571	Uncharacterized LOC100281922	Single-cell RNA sequencing of developing maize ears facilitates functional analysis and trait candidate gene discovery
Mature Cortex II	Zm00001eb324190	Uncharacterized LOC100281616	Sugar transport protein mst6	Single-cell RNA sequencing of developing maize ears facilitates functional analysis and trait candidate gene discovery
Early Cortex I	Zm00001eb048780	Zim18	Zim motif family protein	Single-cell RNA sequencing of developing maize ears facilitates functional analysis and trait candidate gene discovery
Stele	Zm00001eb287600	Oxidoreductase, 2og-fe oxygenase family protein	Oxidoreductase, 2og-fe oxygenase family protein	Single-cell RNA sequencing of developing maize ears facilitates functional analysis and trait candidate gene discovery
QC,bundle_sheath	Zm00001eb023950	Beta-amylase 3, chloroplastic	Beta-amylase 3, chloroplastic	Evidence for phloem loading via the abaxial bundle sheath cells in maize leaves;Ground tissue circuitry regulates organ complexity in maize and Setaria;Single-cell RNA sequencing of developing maize ears facilitates functional analysis and trait candidate gene discovery
Stele	Zm00001eb125340	Uncharacterized LOC100278084	Uncharacterized protein LOC100278084	Single-cell RNA sequencing of developing maize ears facilitates functional analysis and trait candidate gene discovery
Mature Outer Cortex II,Mature Cortex II	Zm00001eb184450	Cytochrome c oxidase subunit 6b-3	Cytochrome c oxidase subunit 6b-3	Single-cell RNA sequencing of developing maize ears facilitates functional analysis and trait candidate gene discovery
Epidermis/LRC	Zm00001eb354640	Cl2757_5c	S-adenosylmethionine synthase 1	Single-cell RNA sequencing of developing maize ears facilitates functional analysis and trait candidate gene discovery
Mature Cortex II	Zm00001eb413930	Ethylene-responsive transcription factor erf098	Ethylene-responsive transcription factor erf098	Single-cell RNA sequencing of developing maize ears facilitates functional analysis and trait candidate gene discovery
Stele,Mature Cortex II	Zm00001eb325170	Uncharacterized LOC100277357	Arabinogalactan protein 13-like	Plant stem-cell organization and differentiation at single-cell resolution;Single-cell RNA sequencing of developing maize ears facilitates functional analysis and trait candidate gene discovery
Mature Cortex II	Zm00001eb220050	Aaa-atpase	Aaa-atpase at2g46620	Single-cell RNA sequencing of developing maize ears facilitates functional analysis and trait candidate gene discovery
Mature Endodermis,Xylem,Mature Cortex II,bundle_sheath	Zm00001eb208690	Bax inhibitor 1	Bax inhibitor 1-like	Evidence for phloem loading via the abaxial bundle sheath cells in maize leaves;Single-cell RNA sequencing of developing maize ears facilitates functional analysis and trait candidate gene discovery
Early Stele,Mature Endodermis,Phloem	Zm00001eb075630	Remorin	Remorin	Single-cell RNA sequencing of developing maize ears facilitates functional analysis and trait candidate gene discovery
Epidermis/LRC,QC,Initials	Zm00001eb209960	Rubisco large subunit-binding protein subunit beta	Rubisco large subunit-binding protein subunit beta	Single-cell RNA sequencing of developing maize ears facilitates functional analysis and trait candidate gene discovery
Pericycle,Epidermis/LRC,Early Pith,Endodermis Initials,QC,Initials	Zm00001eb213080	Ibosomal protein s18	Ribosomal protein s18	Single-cell RNA sequencing of developing maize ears facilitates functional analysis and trait candidate gene discovery
Epidermis/LRC,Early Pith,Endodermis Initials,QC,Initials	Zm00001eb070950	Uaz251b	40s ribosomal protein s11	Single-cell RNA sequencing of developing maize ears facilitates functional analysis and trait candidate gene discovery
Mature Cortex II	Zm00001eb213280	Cl146_1	Calcium-dependent protein kinase 10	Single-cell RNA sequencing of developing maize ears facilitates functional analysis and trait candidate gene discovery
Early Stele	Zm00001eb107990	Pco155774	Proline-rich family protein	Single-cell RNA sequencing of developing maize ears facilitates functional analysis and trait candidate gene discovery
Mature Endodermis	Zm00001eb157900	Csu456(uce)	Uncharacterized LOC100280571	Single-cell RNA sequencing of developing maize ears facilitates functional analysis and trait candidate gene discovery
Initials	Zm00001eb221580	Pco101151(583)	Uncharacterized LOC100276355	Single-cell RNA sequencing of developing maize ears facilitates functional analysis and trait candidate gene discovery
phloem_seive_element_precursors,protophloem_sieve_element	Zm00001eb251700	Putative protein kinase superfamily protein	Putative protein kinase superfamily protein	A cis-regulatory atlas in maize at single-cell resolution;Single-cell RNA sequencing of developing maize ears facilitates functional analysis and trait candidate gene discovery
Stele	Zm00001eb264930	Lip15	Low temperature-induced protein15	Single-cell RNA sequencing of developing maize ears facilitates functional analysis and trait candidate gene discovery
Stele,Mature Pith	Zm00001eb124550	LOC100283099-like pseudogene	LOC100283099-like pseudogene	Single-cell RNA sequencing of developing maize ears facilitates functional analysis and trait candidate gene discovery
mesophyll	Zm00001eb302310	Putative fkbp-type peptidyl-prolyl cis-trans isomerase family protein	Putative fkbp-type peptidyl-prolyl cis-trans isomerase family protein	Evidence for phloem loading via the abaxial bundle sheath cells in maize leaves;Single-cell RNA sequencing of developing maize ears facilitates functional analysis and trait candidate gene discovery
Mature Cortex I,Epidermis/LRC,Early Cortex II,Initials	Zm00001eb219570	Umc1597	Uncharacterized LOC100276070	Single-cell RNA sequencing of developing maize ears facilitates functional analysis and trait candidate gene discovery
Mature Cortex I,Mature Outer Cortex II,Early Cortex II	Zm00001eb375180	Cytochrome b-c1 complex subunit 8	Cytochrome b-c1 complex subunit 8	Single-cell RNA sequencing of developing maize ears facilitates functional analysis and trait candidate gene discovery
Mature Cortex II	Zm00001eb350460	Perk16	Proline-rich extensin-like receptor kinase16	Single-cell RNA sequencing of developing maize ears facilitates functional analysis and trait candidate gene discovery
Mature Pith	Zm00001eb052110	Uncharacterized LOC100278494	Uncharacterized LOC100278494	Single-cell RNA sequencing of developing maize ears facilitates functional analysis and trait candidate gene discovery
Stele	Zm00001eb397280	In2-1 protein	In2-1 protein	Single-cell RNA sequencing of developing maize ears facilitates functional analysis and trait candidate gene discovery
mesophyll	Zm00001eb013890	Ts2	Tassel seed 2	Evidence for phloem loading via the abaxial bundle sheath cells in maize leaves;Single-cell RNA sequencing of developing maize ears facilitates functional analysis and trait candidate gene discovery
Mature Cortex II	Zm00001eb005980	Tify1	Uncharacterized LOC100284778	Single-cell RNA sequencing of developing maize ears facilitates functional analysis and trait candidate gene discovery
Mature Endodermis	Zm00001eb121370	Mitochondrial-processing peptidase alpha subunit	Mitochondrial-processing peptidase alpha subunit	Single-cell RNA sequencing of developing maize ears facilitates functional analysis and trait candidate gene discovery
Early Pith	Zm00001eb069290	Gnat17	Uncharacterized LOC541935	Single-cell RNA sequencing of developing maize ears facilitates functional analysis and trait candidate gene discovery
Stele	Zm00001eb146660	Cov1-like protein	Cov1-like protein	Single-cell RNA sequencing of developing maize ears facilitates functional analysis and trait candidate gene discovery
Stele	Zm00001eb323030	Uncharacterized LOC100281686	Tbc domain containing protein	Single-cell RNA sequencing of developing maize ears facilitates functional analysis and trait candidate gene discovery
Mature Outer Cortex II	Zm00001eb329410	Cox viia-like protein	Cox viia-like protein	Single-cell RNA sequencing of developing maize ears facilitates functional analysis and trait candidate gene discovery
Mature Cortex II	Zm00001eb391130	Tidp3321	Uncharacterized LOC542109	Single-cell RNA sequencing of developing maize ears facilitates functional analysis and trait candidate gene discovery
Early Pith	Zm00001eb251860	Tmt	Vitamin e synthesis4	Single-cell RNA sequencing of developing maize ears facilitates functional analysis and trait candidate gene discovery
Early Endodermis,QC,Initials	Zm00001eb236840	Tidp9177	Uncharacterized LOC100274544	Single-cell RNA sequencing of developing maize ears facilitates functional analysis and trait candidate gene discovery
QC	Zm00001eb003690	Cl14031_1	Uncharacterized LOC100286066	Single-cell RNA sequencing of developing maize ears facilitates functional analysis and trait candidate gene discovery
Initials	Zm00001eb267650	Phosphatidylinositol/phosphatidylcholine transfer protein sfh13	Phosphatidylinositol/phosphatidylcholine transfer protein sfh13	Single-cell RNA sequencing of developing maize ears facilitates functional analysis and trait candidate gene discovery
Mature Outer Cortex II,Mature Cortex II	Zm00001eb062580	Actin-depolymerizing factor 3	Actin-depolymerizing factor 3	Single-cell RNA sequencing of developing maize ears facilitates functional analysis and trait candidate gene discovery
Epidermis/LRC,Endodermis Initials,QC,Initials	Zm00001eb295950	60s ribosomal protein l18a-2	60s ribosomal protein l18a-2	Single-cell RNA sequencing of developing maize ears facilitates functional analysis and trait candidate gene discovery
Mature Pith,Mature Endodermis	Zm00001eb053320	P8mtcp1	P8mtcp1	Single-cell RNA sequencing of developing maize ears facilitates functional analysis and trait candidate gene discovery
Mature Cortex I,Mature Outer Cortex I,Early Cortex I,Mature Outer Cortex II,Early Cortex II,Mature Cortex II	Zm00001eb267140	Pco086002	V-type proton atpase 16 kda proteolipid subunit	Single-cell RNA sequencing of developing maize ears facilitates functional analysis and trait candidate gene discovery
Mature Outer Cortex II	Zm00001eb071890	Aox1	AlteRNAtive oxidase 1	Single-cell RNA sequencing of developing maize ears facilitates functional analysis and trait candidate gene discovery
Mature Outer Cortex II	Zm00001eb366290	Uncharacterized LOC100280732	Extradiol ring-cleavage dioxygenase	Plant stem-cell organization and differentiation at single-cell resolution;Single-cell RNA sequencing of developing maize ears facilitates functional analysis and trait candidate gene discovery
Early Endodermis	Zm00001eb241780	Uncharacterized LOC100279052	Uncharacterized protein LOC100279052	Single-cell RNA sequencing of developing maize ears facilitates functional analysis and trait candidate gene discovery
bundle_sheath	Zm00001eb066890	Ereb220	Ap2-erebp-transcription factor 220	Evidence for phloem loading via the abaxial bundle sheath cells in maize leaves;Single-cell RNA sequencing of developing maize ears facilitates functional analysis and trait candidate gene discovery
Early Stele,Stele	Zm00001eb289710	Copz1	Coatomer subunit zeta-1	Single-cell RNA sequencing of developing maize ears facilitates functional analysis and trait candidate gene discovery
Mature Endodermis	Zm00001eb165590	Bx8	Dimboa udp-glucosyltransferase bx8	Single-cell RNA sequencing of developing maize ears facilitates functional analysis and trait candidate gene discovery
Epidermis/LRC,Endodermis Initials,QC,Initials	Zm00001eb205660	40s ribosomal protein s8-like	40s ribosomal protein s8-like	Ground tissue circuitry regulates organ complexity in maize and Setaria;Single-cell RNA sequencing of developing maize ears facilitates functional analysis and trait candidate gene discovery
Mature Outer Cortex II,Mature Cortex II	Zm00001eb323110	Tif	Protein translation factor sui1 homolog	Single-cell RNA sequencing of developing maize ears facilitates functional analysis and trait candidate gene discovery
Mature Outer Cortex I,Mature Stele,Mature Outer Cortex II	Zm00001eb085850	Nitrate-induced noi protein	Nitrate-induced noi protein	Single-cell RNA sequencing of developing maize ears facilitates functional analysis and trait candidate gene discovery
bundle_sheath	Zm00001eb390820	Beta-amylase 3 chloroplastic	Beta-amylase 3, chloroplastic	Evidence for phloem loading via the abaxial bundle sheath cells in maize leaves;Ground tissue circuitry regulates organ complexity in maize and Setaria;Single-cell RNA sequencing of developing maize ears facilitates functional analysis and trait candidate gene discovery
Mature Endodermis	Zm00001eb211740	Actin-depolymerizing factor 3	Actin-depolymerizing factor 3	Single-cell RNA sequencing of developing maize ears facilitates functional analysis and trait candidate gene discovery
Early Cortex II	Zm00001eb148730	Histone h4	Histone h4	Single-cell RNA sequencing of developing maize ears facilitates functional analysis and trait candidate gene discovery
QC	Zm00001eb123710	Mitochondrial import inner membrane transLOCase subunit tim14	Mitochondrial import inner membrane transLOCase subunit tim14	Single-cell RNA sequencing of developing maize ears facilitates functional analysis and trait candidate gene discovery
Mature Outer Cortex I,Mature Outer Cortex II	Zm00001eb224180	Uncharacterized LOC100274993	Uncharacterized protein LOC100274993	Single-cell RNA sequencing of developing maize ears facilitates functional analysis and trait candidate gene discovery
Stele	Zm00001eb156650	Putative amp-dependent synthetase and ligase superfamily protein	Putative amp-dependent synthetase and ligase superfamily protein	Single-cell RNA sequencing of developing maize ears facilitates functional analysis and trait candidate gene discovery
Stele	Zm00001eb098620	Uncharacterized LOC100275817	Uncharacterized protein LOC100275817	Single-cell RNA sequencing of developing maize ears facilitates functional analysis and trait candidate gene discovery
Mature Cortex II	Zm00001eb260420	Uncharacterized LOC100384671	Serine/threonine-protein kinase-like protein ccr4	Single-cell RNA sequencing of developing maize ears facilitates functional analysis and trait candidate gene discovery
Mature Cortex II	Zm00001eb030550	Umc2233	Uncharacterized protein LOC100276732	Single-cell RNA sequencing of developing maize ears facilitates functional analysis and trait candidate gene discovery
Epidermis/LRC,Endodermis Initials,QC,Initials	Zm00001eb110270	Chaperonin	10 kda chaperonin, mitochondrial	Ground tissue circuitry regulates organ complexity in maize and Setaria;Single-cell RNA sequencing of developing maize ears facilitates functional analysis and trait candidate gene discovery
Epidermis/LRC,Endodermis Initials,QC,Initials	Zm00001eb329030	Chaperonin	Chaperonin	Ground tissue circuitry regulates organ complexity in maize and Setaria;Single-cell RNA sequencing of developing maize ears facilitates functional analysis and trait candidate gene discovery
QC	Zm00001eb190920	Si683005e02	Caffeic acid 3-o-methyltransferase	Single-cell RNA sequencing of developing maize ears facilitates functional analysis and trait candidate gene discovery
Mature Cortex II	Zm00001eb314240	Grmzm2g050172	Probable gtp diphosphokinase rsh3, chloroplastic	Single-cell RNA sequencing of developing maize ears facilitates functional analysis and trait candidate gene discovery
Early Cortex II	Zm00001eb106460	Histone h2a	Probable histone h2a.2	Single-cell RNA sequencing of developing maize ears facilitates functional analysis and trait candidate gene discovery
Initials	Zm00001eb298350	Csu582	Pyridoxal 5'-phosphate synthase-like subunit pdx1.2	Single-cell RNA sequencing of developing maize ears facilitates functional analysis and trait candidate gene discovery
Stele,Mature Pith	Zm00001eb258670	Pco141631	Uncharacterized protein LOC100283457	Single-cell RNA sequencing of developing maize ears facilitates functional analysis and trait candidate gene discovery
Phloem,Mature Cortex II	Zm00001eb353760	Uncharacterized LOC100284155	Uncharacterized protein LOC100284155	Single-cell RNA sequencing of developing maize ears facilitates functional analysis and trait candidate gene discovery
Mature Endodermis	Zm00001eb257670	Probable gtp diphosphokinase rsh3, chloroplastic	Membrane steroid-binding protein 1	Single-cell RNA sequencing of developing maize ears facilitates functional analysis and trait candidate gene discovery
Mature Cortex II	Zm00001eb212460	Chaperonin-like rbcx protein	Uncharacterized protein LOC100277775	Single-cell RNA sequencing of developing maize ears facilitates functional analysis and trait candidate gene discovery
Phloem,Xylem,Mature Cortex II	Zm00001eb289490	Uncharacterized LOC100193990	Transcription factor ilr3	Single-cell RNA sequencing of developing maize ears facilitates functional analysis and trait candidate gene discovery
Stele	Zm00001eb031980	Tidp3496	Gtp binding protein	Single-cell RNA sequencing of developing maize ears facilitates functional analysis and trait candidate gene discovery
Epidermis/LRC,QC,Initials	Zm00001eb065160	Pco140434	Rubisco large subunit-binding protein subunit alpha, chloroplastic	Single-cell RNA sequencing of developing maize ears facilitates functional analysis and trait candidate gene discovery
Phloem	Zm00001eb369960	Uncharacterized LOC103636603	Uncharacterized protein LOC103636603	Single-cell RNA sequencing of developing maize ears facilitates functional analysis and trait candidate gene discovery
Mature Outer Cortex I,Mature Outer Cortex II	Zm00001eb329710	Glsf	Ferredoxin-dependent glutamate synthase, chloroplastic	Single-cell RNA sequencing of developing maize ears facilitates functional analysis and trait candidate gene discovery
QC	Zm00001eb259290	Pco063423	ABC transporter f family member 3-like	Single-cell RNA sequencing of developing maize ears facilitates functional analysis and trait candidate gene discovery
Mature Outer Cortex I	Zm00001eb093800	Uncharacterized LOC100502500	Uncharacterized protein LOC100502500	Single-cell RNA sequencing of developing maize ears facilitates functional analysis and trait candidate gene discovery
Phloem	Zm00001eb339970	Embryonic abundant protein-like	Embryonic abundant protein-like	Single-cell RNA sequencing of developing maize ears facilitates functional analysis and trait candidate gene discovery
mesophyll	Zm00001eb168950	Uncharacterized LOC103652879	Zinc finger ccch domain-containing protein 4	Evidence for phloem loading via the abaxial bundle sheath cells in maize leaves;Single-cell RNA sequencing of developing maize ears facilitates functional analysis and trait candidate gene discovery
Early Stele	Zm00001eb198740	Vesicle-associated membrane protein 714	Vesicle-associated membrane protein 714	Single-cell RNA sequencing of developing maize ears facilitates functional analysis and trait candidate gene discovery
Pericycle,Epidermis/LRC,Early Pith,Endodermis Initials,QC,Initials	Zm00001eb101750	Heat shock protein 81-1	Heat shock protein 81-1	Single-cell RNA sequencing of developing maize ears facilitates functional analysis and trait candidate gene discovery
Endodermis Initials,QC,Initials	Zm00001eb069280	Lsm7-like	Lsm7-like	Single-cell RNA sequencing of developing maize ears facilitates functional analysis and trait candidate gene discovery
Early Cortex I	Zm00001eb034760	Umc2234	Zinc finger a20 and an1 domain-containing stress-associated protein 11	Single-cell RNA sequencing of developing maize ears facilitates functional analysis and trait candidate gene discovery
Epidermis/LRC,Early Cortex II,Initials	Zm00001eb228620	Hmg13	Dna-binding protein mnb1b	Single-cell RNA sequencing of developing maize ears facilitates functional analysis and trait candidate gene discovery
Xylem	Zm00001eb019850	Umc2532	Hypothetical protein zeammb73_zm00001d029498	Evidence for phloem loading via the abaxial bundle sheath cells in maize leaves;Single-cell RNA sequencing of developing maize ears facilitates functional analysis and trait candidate gene discovery
Stele	Zm00001eb251890	Transcription factor gt-3b	Transcription factor gt-3b	Single-cell RNA sequencing of developing maize ears facilitates functional analysis and trait candidate gene discovery
Stele,Mature Pith	Zm00001eb056440	Uncharacterized LOC100191965	Uncharacterized protein LOC100191965	Single-cell RNA sequencing of developing maize ears facilitates functional analysis and trait candidate gene discovery
Epidermis/LRC	Zm00001eb025410	Protein nrt1/ ptr family 8.3	Protein nrt1/ ptr family 8.3	Characterizing Regulatory and Functional Differentiation between Maize Mesophyll and Bundle Sheath Cells by Transcriptomic Analysis
Stele	Zm00001eb303620	Uncharacterized LOC100273749	Nac domain-containing protein 67	Single-cell RNA sequencing of developing maize ears facilitates functional analysis and trait candidate gene discovery
Mature Cortex II	Zm00001eb283080	Umc1751	Uncharacterized protein LOC103630076	Single-cell RNA sequencing of developing maize ears facilitates functional analysis and trait candidate gene discovery
Mature Endodermis	Zm00001eb033000	Ubiquitin-conjugating enzyme e2 w	Ubiquitin-conjugating enzyme e2 w	Single-cell RNA sequencing of developing maize ears facilitates functional analysis and trait candidate gene discovery
Stele,Phloem,Early Endodermis	Zm00001eb249900	Tripeptidyl-peptidase 2	Tripeptidyl-peptidase 2	Single-cell RNA sequencing of developing maize ears facilitates functional analysis and trait candidate gene discovery
Endodermis Initials	Zm00001eb310270	Putative WRKY transcription factor 30	Uncharacterized protein LOC100193434	Single-cell RNA sequencing of developing maize ears facilitates functional analysis and trait candidate gene discovery
Stele,Mature Pith,Phloem	Zm00001eb059310	Mitochondrial import inner membrane transLOCase subunit tim14	Mitochondrial import inner membrane transLOCase subunit tim14	Single-cell RNA sequencing of developing maize ears facilitates functional analysis and trait candidate gene discovery
QC	Zm00001eb152760	La-related protein 6a	La-related protein 6a	Ground tissue circuitry regulates organ complexity in maize and Setaria;Single-cell RNA sequencing of developing maize ears facilitates functional analysis and trait candidate gene discovery
QC	Zm00001eb152770	La-related protein 6a	La-related protein 6a	Ground tissue circuitry regulates organ complexity in maize and Setaria;Single-cell RNA sequencing of developing maize ears facilitates functional analysis and trait candidate gene discovery
QC	Zm00001eb365450	Uncharacterized LOC103636392	Uncharacterized protein LOC103636392	Ground tissue circuitry regulates organ complexity in maize and Setaria;Single-cell RNA sequencing of developing maize ears facilitates functional analysis and trait candidate gene discovery
Xylem	Zm00001eb102540	Nac domain-containing protein 18	Uncharacterized protein LOC107275227	Single-cell RNA sequencing of developing maize ears facilitates functional analysis and trait candidate gene discovery
QC	Zm00001eb295790	Idp2448	Uncharacterized protein LOC100274732	Single-cell RNA sequencing of developing maize ears facilitates functional analysis and trait candidate gene discovery
Mature Cortex II,mesophyll	Zm00001eb014050	Chaperone dnaj-domain superfamily protein	Uncharacterized protein LOC100273261	Evidence for phloem loading via the abaxial bundle sheath cells in maize leaves;Single-cell RNA sequencing of developing maize ears facilitates functional analysis and trait candidate gene discovery
Mature Outer Cortex II	Zm00001eb101500	Umc2220	probable e3 ubiquitin-protein ligase xerico	Single-cell RNA sequencing of developing maize ears facilitates functional analysis and trait candidate gene discovery
Epidermis/LRC,Endodermis Initials,Early Cortex II	Zm00001eb357340	Histone h2b	Histone h2b.3-like	Single-cell RNA sequencing of developing maize ears facilitates functional analysis and trait candidate gene discovery
QC	Zm00001eb137900	Pco121171	Heat shock protein 90-6, mitochondrial	Ground tissue circuitry regulates organ complexity in maize and Setaria;Single-cell RNA sequencing of developing maize ears facilitates functional analysis and trait candidate gene discovery
Epidermis/LRC,Endodermis Initials,QC,Initials	Zm00001eb329020	Chaperonin	Chaperonin	Ground tissue circuitry regulates organ complexity in maize and Setaria;Single-cell RNA sequencing of developing maize ears facilitates functional analysis and trait candidate gene discovery
QC,mesophyll	Zm00001eb293790	Hsp101	Heat-shock protein 101	Evidence for phloem loading via the abaxial bundle sheath cells in maize leaves;Single-cell RNA sequencing of developing maize ears facilitates functional analysis and trait candidate gene discovery
bundle_sheath	Zm00001eb219530	Chloroplast post-illumination chlorophyll fluorescence increase protein	Chloroplast post-illumination chlorophyll fluorescence increase protein	Evidence for phloem loading via the abaxial bundle sheath cells in maize leaves;Single-cell RNA sequencing of developing maize ears facilitates functional analysis and trait candidate gene discovery
Early Cortex I	Zm00001eb147780	Gpm274	Alpha-glucan phosphorylase, h isozyme	Ground tissue circuitry regulates organ complexity in maize and Setaria;Single-cell RNA sequencing of developing maize ears facilitates functional analysis and trait candidate gene discovery
Early Cortex II	Zm00001eb215920	Probable histone h2axa	Probable histone h2axa	Single-cell RNA sequencing of developing maize ears facilitates functional analysis and trait candidate gene discovery
Mature Cortex I,Mature Outer Cortex I,Mature Outer Cortex II	Zm00001eb404560	Gst25	Glutathione transferase25	Single-cell RNA sequencing of developing maize ears facilitates functional analysis and trait candidate gene discovery
Pericycle,Mature Stele	Zm00001eb329960	Elongation factor 1-beta	Elongation factor 1-beta	Single-cell RNA sequencing of developing maize ears facilitates functional analysis and trait candidate gene discovery
Epidermis/LRC,Early Pith,Endodermis Initials,QC,Initials	Zm00001eb343250	60s ribosomal protein l37a	60s ribosomal protein l37a	Single-cell RNA sequencing of developing maize ears facilitates functional analysis and trait candidate gene discovery
Stele,Phloem,Mature Cortex II	Zm00001eb055490	Gpm277	Glutamate decarboxylase 1	Single-cell RNA sequencing of developing maize ears facilitates functional analysis and trait candidate gene discovery
Epidermis/LRC,QC,Initials	Zm00001eb108410	Tif5a	Eukaryotic translation initiation factor 5a	Single-cell RNA sequencing of developing maize ears facilitates functional analysis and trait candidate gene discovery
Mature Cortex II	Zm00001eb223620	Zim10	Protein tify 11e	Single-cell RNA sequencing of developing maize ears facilitates functional analysis and trait candidate gene discovery
Stele	Zm00001eb099010	An17	An17	Plant stem-cell organization and differentiation at single-cell resolution;Single-cell RNA sequencing of developing maize ears facilitates functional analysis and trait candidate gene discovery
Initials	Zm00001eb084180	Dna-binding protein s1fa	Dna-binding protein s1fa	Single-cell RNA sequencing of developing maize ears facilitates functional analysis and trait candidate gene discovery
Mature Pith	Zm00001eb400560	Pco110312	Metal transporter nramp2	Single-cell RNA sequencing of developing maize ears facilitates functional analysis and trait candidate gene discovery
Mature Endodermis	Zm00001eb225700	Translation machinery associated tma7	Translation machinery associated tma7	Single-cell RNA sequencing of developing maize ears facilitates functional analysis and trait candidate gene discovery
Mature Cortex II	Zm00001eb255960	Pco080888	Uncharacterized protein LOC100277102	Single-cell RNA sequencing of developing maize ears facilitates functional analysis and trait candidate gene discovery
Epidermis/LRC,Early Pith,Endodermis Initials,QC,Initials	Zm00001eb330470	60s ribosomal protein l22-2	60s ribosomal protein l22-2	Single-cell RNA sequencing of developing maize ears facilitates functional analysis and trait candidate gene discovery
Stele	Zm00001eb160050	Putative calmodulin-binding family protein	Putative calmodulin-binding family protein	Single-cell RNA sequencing of developing maize ears facilitates functional analysis and trait candidate gene discovery
Mature Cortex I,Early Cortex I,Early Cortex II,Cortex Initials,Mature Cortex II,bundle_sheath	Zm00001eb331450	Pco143465	Wound-induced protein wi12 pseudogene	Plant stem-cell organization and differentiation at single-cell resolution;Single-cell RNA sequencing of developing maize ears facilitates functional analysis and trait candidate gene discovery
Early Stele	Zm00001eb375560	Putative protein kinase superfamily protein	Putative protein kinase superfamily protein	Single-cell RNA sequencing of developing maize ears facilitates functional analysis and trait candidate gene discovery
Mature Pith,Mature Stele,bundle_sheath	Zm00001eb336810	ABC transporter c family member 3	ABC transporter c family member 3	Evidence for phloem loading via the abaxial bundle sheath cells in maize leaves
Mature Outer Cortex I,Mature Pith	Zm00001eb142220	Gst3	Glutathione s-transferase 3	Single-cell RNA sequencing of developing maize ears facilitates functional analysis and trait candidate gene discovery
Epidermis/LRC,Endodermis Initials,Early Cortex II	Zm00001eb336310	Histone h4	Histone h4	Single-cell RNA sequencing of developing maize ears facilitates functional analysis and trait candidate gene discovery
Phloem,Early Endodermis,Mature Cortex II	Zm00001eb083180	Aasr3	Abscisic acid stress ripening3	Single-cell RNA sequencing of developing maize ears facilitates functional analysis and trait candidate gene discovery
Mature Stele	Zm00001eb043400	Aaa-atpase	Aaa-atpase at2g46620	Single-cell RNA sequencing of developing maize ears facilitates functional analysis and trait candidate gene discovery
Epidermis/LRC	Zm00001eb019530	Nrx1	Nucleoredoxin 1	Single-cell RNA sequencing of developing maize ears facilitates functional analysis and trait candidate gene discovery
Mature Cortex II	Zm00001eb225410	Ef-hand ca2+-binding protein ccd1	Ef-hand ca2+-binding protein ccd1	Single-cell RNA sequencing of developing maize ears facilitates functional analysis and trait candidate gene discovery
Epidermis/LRC,Early Pith,Endodermis Initials,QC,Initials	Zm00001eb346100	60s ribosomal protein l18-3	60s ribosomal protein l18-3	Single-cell RNA sequencing of developing maize ears facilitates functional analysis and trait candidate gene discovery
Epidermis/LRC,Early Pith,Endodermis Initials,QC,Initials	Zm00001eb291240	Pco093173	60s ribosomal protein l30	Single-cell RNA sequencing of developing maize ears facilitates functional analysis and trait candidate gene discovery
Epidermis/LRC	Zm00001eb021650	Gst37	Glutathione transferase37	Single-cell RNA sequencing of developing maize ears facilitates functional analysis and trait candidate gene discovery
Mature Endodermis	Zm00001eb387090	Sal1	Superal 1	Single-cell RNA sequencing of developing maize ears facilitates functional analysis and trait candidate gene discovery
QC	Zm00001eb411320	Uncharacterized LOC100282075	La-related protein 6b	Single-cell RNA sequencing of developing maize ears facilitates functional analysis and trait candidate gene discovery
Pericycle,Early Pith,Endodermis Initials,Early Endodermis,QC	Zm00001eb154510	40s ribosomal protein s24	40s ribosomal protein s24	Single-cell RNA sequencing of developing maize ears facilitates functional analysis and trait candidate gene discovery
Epidermis/LRC,Early Pith,Endodermis Initials,QC,Initials	Zm00001eb202910	Rps27	Ribosomal protein s27	Ground tissue circuitry regulates organ complexity in maize and Setaria;Single-cell RNA sequencing of developing maize ears facilitates functional analysis and trait candidate gene discovery
Mature Cortex I,Mature Outer Cortex I,Mature Outer Cortex II,Mature Cortex II	Zm00001eb096970	Cytidine deaminase 2	Cytidine deaminase 2	Single-cell RNA sequencing of developing maize ears facilitates functional analysis and trait candidate gene discovery
Epidermis/LRC	Zm00001eb432170	Cysteine protease 1	Cysteine protease 1	Single-cell RNA sequencing of developing maize ears facilitates functional analysis and trait candidate gene discovery
Epidermis/LRC,Early Pith,Endodermis Initials,QC,Initials	Zm00001eb060550	40s ribosomal protein s18	40s ribosomal protein s18	Ground tissue circuitry regulates organ complexity in maize and Setaria;Single-cell RNA sequencing of developing maize ears facilitates functional analysis and trait candidate gene discovery
Early Pith	Zm00001eb405040	2-isopropylmalate synthase b	2-isopropylmalate synthase b	Single-cell RNA sequencing of developing maize ears facilitates functional analysis and trait candidate gene discovery
Stele	Zm00001eb072810	Cdpk1	Calcium dependent protein kinase	Single-cell RNA sequencing of developing maize ears facilitates functional analysis and trait candidate gene discovery
mesophyll	Zm00001eb227310	Uncharacterized LOC100501691	Protein high chlorophyll fluorescence phenotype 173, chloroplastic	Evidence for phloem loading via the abaxial bundle sheath cells in maize leaves;Single-cell RNA sequencing of developing maize ears facilitates functional analysis and trait candidate gene discovery
Pericycle,Epidermis/LRC,Early Pith,Endodermis Initials,QC,Initials	Zm00001eb312560	60s ribosomal protein l34	60s ribosomal protein l34	Single-cell RNA sequencing of developing maize ears facilitates functional analysis and trait candidate gene discovery
Pericycle,Early Pith,Endodermis Initials,Initials	Zm00001eb222160	Pco134753	60s ribosomal protein l23-like	Single-cell RNA sequencing of developing maize ears facilitates functional analysis and trait candidate gene discovery
Mature Cortex II	Zm00001eb142170	Uncharacterized LOC100274771	Psbp domain-containing protein 7, chloroplastic	Single-cell RNA sequencing of developing maize ears facilitates functional analysis and trait candidate gene discovery
Pericycle,Mature Pith,Early Pith,Early Endodermis,QC,Initials	Zm00001eb241550	Rpl35	60s ribosomal protein l35	Single-cell RNA sequencing of developing maize ears facilitates functional analysis and trait candidate gene discovery
Mature Endodermis,Mature Outer Cortex II	Zm00001eb061180	Thioredoxin h-type 5	Thioredoxin h-type 5	Ground tissue circuitry regulates organ complexity in maize and Setaria;Single-cell RNA sequencing of developing maize ears facilitates functional analysis and trait candidate gene discovery
Mature Endodermis,Early Endodermis	Zm00001eb062600	Abp3	Actin-depolymerizing factor 3	Single-cell RNA sequencing of developing maize ears facilitates functional analysis and trait candidate gene discovery
Mature Cortex II	Zm00001eb150730	Uncharacterized LOC100274565	Metacaspase-5	Single-cell RNA sequencing of developing maize ears facilitates functional analysis and trait candidate gene discovery
Mature Outer Cortex I,Mature Cortex II	Zm00001eb154490	Uncharacterized LOC100286036	Nadp-dependent malic enzyme	Single-cell RNA sequencing of developing maize ears facilitates functional analysis and trait candidate gene discovery
Early Endodermis	Zm00001eb338420	Small nuclear ribonucleoprotein e	Small nuclear ribonucleoprotein e	Single-cell RNA sequencing of developing maize ears facilitates functional analysis and trait candidate gene discovery
Xylem	Zm00001eb349240	Rab gdp dissociation inhibitor alpha	Rab gdp dissociation inhibitor alpha	Single-cell RNA sequencing of developing maize ears facilitates functional analysis and trait candidate gene discovery
Pericycle,Epidermis/LRC,Early Pith,Endodermis Initials,QC,Initials	Zm00001eb028980	60s ribosomal protein l8	60s ribosomal protein l8	Single-cell RNA sequencing of developing maize ears facilitates functional analysis and trait candidate gene discovery
Mature Cortex II	Zm00001eb012080	DNA-binding protein	DNA-binding protein	Single-cell RNA sequencing of developing maize ears facilitates functional analysis and trait candidate gene discovery
Epidermis/LRC,Early Pith,Endodermis Initials,Early Endodermis,QC,Initials	Zm00001eb212030	Pco064822	40s ribosomal protein s26-3	Single-cell RNA sequencing of developing maize ears facilitates functional analysis and trait candidate gene discovery
QC	Zm00001eb375530	Pre-mRNA-processing-splicing factor 8a	Pre-mRNA-processing-splicing factor 8a	Single-cell RNA sequencing of developing maize ears facilitates functional analysis and trait candidate gene discovery
Epidermis/LRC,Early Endodermis,Initials	Zm00001eb332940	Cl7399_1a	Protein deletion of suv3 suppressor 1(i)-like	Single-cell RNA sequencing of developing maize ears facilitates functional analysis and trait candidate gene discovery
Pericycle,Epidermis/LRC,Early Pith,Endodermis Initials,Early Endodermis,QC,Initials	Zm00001eb335620	Pco145463	60s ribosomal protein l26-1	Single-cell RNA sequencing of developing maize ears facilitates functional analysis and trait candidate gene discovery
Epidermis/LRC,Early Pith,Endodermis Initials,Early Endodermis,QC,Initials	Zm00001eb306370	60s ribosomal protein l44	60s ribosomal protein l44	Single-cell RNA sequencing of developing maize ears facilitates functional analysis and trait candidate gene discovery
Pericycle,Epidermis/LRC,Early Pith,Endodermis Initials,QC,Initials	Zm00001eb034830	Tidp3261	Pfkb-like carbohydrate kinase family protein	Single-cell RNA sequencing of developing maize ears facilitates functional analysis and trait candidate gene discovery
Mature Cortex I,Mature Outer Cortex I,Mature Stele,Mature Outer Cortex II	Zm00001eb304250	Cda1	Cytidine deaminase 1	Single-cell RNA sequencing of developing maize ears facilitates functional analysis and trait candidate gene discovery
Epidermis/LRC,Early Pith,Endodermis Initials,QC,Initials	Zm00001eb229690	60s ribosomal protein l37-like	60s ribosomal protein l37-like	Single-cell RNA sequencing of developing maize ears facilitates functional analysis and trait candidate gene discovery
Mature Stele	Zm00001eb005380	Uncharacterized LOC100193013	Cyclic dof factor 3	Single-cell RNA sequencing of developing maize ears facilitates functional analysis and trait candidate gene discovery
Mature Stele	Zm00001eb248240	Emb1586	Uncharacterized LOC100191447	Single-cell RNA sequencing of developing maize ears facilitates functional analysis and trait candidate gene discovery
Mature Endodermis,Early Endodermis	Zm00001eb300890	Csu797(uce)	Ubiquitin-conjugating enzyme e2 2	Single-cell RNA sequencing of developing maize ears facilitates functional analysis and trait candidate gene discovery
Epidermis/LRC,Early Pith,Endodermis Initials,Early Endodermis,QC,Initials	Zm00001eb422490	Idp245	40s ribosomal protein s10-like	Single-cell RNA sequencing of developing maize ears facilitates functional analysis and trait candidate gene discovery
Epidermis/LRC	Zm00001eb028440	Uncharacterized LOC100273814	Uncharacterized protein LOC100273814	Single-cell RNA sequencing of developing maize ears facilitates functional analysis and trait candidate gene discovery
QC	Zm00001eb054210	Pco072468	Tryptophan--tRNA ligase, cytoplasmic	Single-cell RNA sequencing of developing maize ears facilitates functional analysis and trait candidate gene discovery
Stele	Zm00001eb001760	Hydrolase	Hydrolase	Single-cell RNA sequencing of developing maize ears facilitates functional analysis and trait candidate gene discovery
Pericycle,Early Pith,Endodermis Initials,QC,Initials	Zm00001eb172130	40s ribosomal protein s3-1	40s ribosomal protein s3-1	Single-cell RNA sequencing of developing maize ears facilitates functional analysis and trait candidate gene discovery
Mature Outer Cortex II，Mature Cortex II	Zm00001eb233510	Fiber protein fb15	Fiber protein fb15	Single-cell RNA sequencing of developing maize ears facilitates functional analysis and trait candidate gene discovery
Mature Endodermis,Early Endodermis	Zm00001eb117430	Uncharacterized LOC100273402	Uncharacterized LOC100273402	Single-cell RNA sequencing of developing maize ears facilitates functional analysis and trait candidate gene discovery
Epidermis/LRC,Early Cortex I,Initials	Zm00001eb362020	Pco124021	Uncharacterized protein LOC100275940	Single-cell RNA sequencing of developing maize ears facilitates functional analysis and trait candidate gene discovery
Epidermis/LRC,Early Pith,Endodermis Initials,QC,Initials	Zm00001eb063770	Annotation category	Glycine-rich RNA-binding protein 8	Single-cell RNA sequencing of developing maize ears facilitates functional analysis and trait candidate gene discovery
Stele	Zm00001eb279210	Opr3 12-oxophytodienoate reductase3	12-oxophytodienoate reductase3	Ground tissue circuitry regulates organ complexity in maize and Setaria;Single-cell RNA sequencing of developing maize ears facilitates functional analysis and trait candidate gene discovery
Early Endodermis	Zm00001eb149640	Ubiquitin-conjugating enzyme e2-17 kda-like	Ubiquitin-conjugating enzyme e2 11	Single-cell RNA sequencing of developing maize ears facilitates functional analysis and trait candidate gene discovery
Stele,Cortex Initials	Zm00001eb312060	Putative cinnamyl alcohol dehydrogenase 6	Probable cinnamyl alcohol dehydrogenase 8d-like	Single-cell RNA sequencing of developing maize ears facilitates functional analysis and trait candidate gene discovery
Mature Outer Cortex II,Mature Cortex II	Zm00001eb098990	Pco108768	Succinate dehydrogenase subunit 7, mitochondrial-like	Single-cell RNA sequencing of developing maize ears facilitates functional analysis and trait candidate gene discovery
Pericycle,Early Pith,Endodermis Initials,Early Endodermis,QC,Initials	Zm00001eb327330	Magi89825	60s ribosomal protein l27a-3	Single-cell RNA sequencing of developing maize ears facilitates functional analysis and trait candidate gene discovery
mesophyll	Zm00001eb358600	Probable adp-ribosylation factor gtpase-activating protein agd11	Probable adp-ribosylation factor gtpase-activating protein agd11	Evidence for phloem loading via the abaxial bundle sheath cells in maize leaves;Plant stem-cell organization and differentiation at single-cell resolution;Single-cell RNA sequencing of developing maize ears facilitates functional analysis and trait candidate gene discovery
Stele,Phloem	Zm00001eb045910	Pco100001	Vacuolar protein sorting-associated protein 2 homolog 3	Single-cell RNA sequencing of developing maize ears facilitates functional analysis and trait candidate gene discovery
Early Pith,QC	Zm00001eb373990	Pco114058	Nucleolar gtp-binding protein 1-like	Single-cell RNA sequencing of developing maize ears facilitates functional analysis and trait candidate gene discovery
Early Cortex II,Initials	Zm00001eb039670	Pco090267	Nadh dehydrogenase [ubiquinone] iron-sulfur protein 5-b	Single-cell RNA sequencing of developing maize ears facilitates functional analysis and trait candidate gene discovery
Stele,mesophyll	Zm00001eb247120	Uncharacterized LOC103627411	Uncharacterized protein LOC103627411	Evidence for phloem loading via the abaxial bundle sheath cells in maize leaves;Single-cell RNA sequencing of developing maize ears facilitates functional analysis and trait candidate gene discovery
Epidermis/LRC,Early Pith,Endodermis Initials,QC,Initials	Zm00001eb369660	40s ribosomal protein s25-1	40s ribosomal protein s25-1	Plant stem-cell organization and differentiation at single-cell resolution;Single-cell RNA sequencing of developing maize ears facilitates functional analysis and trait candidate gene discovery
Pericycle,Epidermis/LRC,Early Pith,Endodermis Initials,QC,Initials	Zm00001eb328950	Ribosome biogenesis protein rlp24	Ribosome biogenesis protein rlp24	Single-cell RNA sequencing of developing maize ears facilitates functional analysis and trait candidate gene discovery
Mature Outer Cortex II	Zm00001eb110520	Cox viia-like protein	Cox viia-like protein	Single-cell RNA sequencing of developing maize ears facilitates functional analysis and trait candidate gene discovery
Early Cortex I,Early Pith	Zm00001eb323510	Umc1301	Isopentenyl-diphosphate delta-isomerase i	Single-cell RNA sequencing of developing maize ears facilitates functional analysis and trait candidate gene discovery
Epidermis/LRC,Endodermis Initials,QC,Initials	Zm00001eb106530	60s ribosomal protein l38-like	60s ribosomal protein l38-like	Single-cell RNA sequencing of developing maize ears facilitates functional analysis and trait candidate gene discovery
Stele	Zm00001eb056020	Uncharacterized LOC100276583	Uncharacterized protein LOC100276583	Single-cell RNA sequencing of developing maize ears facilitates functional analysis and trait candidate gene discovery
Epidermis/LRC,Early Pith,Endodermis Initials,QC,Initials	Zm00001eb273640	40s ribosomal protein s14-like	40s ribosomal protein s14-like	Single-cell RNA sequencing of developing maize ears facilitates functional analysis and trait candidate gene discovery
Early Cortex I,Early Cortex II	Zm00001eb043440	Cytochrome b5	Cytochrome b5 isoform d	Single-cell RNA sequencing of developing maize ears facilitates functional analysis and trait candidate gene discovery
Mature Cortex I,Mature Endodermis,Mature Outer Cortex II,Mature Cortex II	Zm00001eb052780	Dehydrin 13	Dehydrin 13	Single-cell RNA sequencing of developing maize ears facilitates functional analysis and trait candidate gene discovery
Epidermis/LRC,Early Pith,Endodermis Initials,QC,Initials	Zm00001eb258730	RNA-binding (rrm/rbd/rnp motifs) family protein	RNA-binding (rrm/rbd/rnp motifs) family protein	Single-cell RNA sequencing of developing maize ears facilitates functional analysis and trait candidate gene discovery
Epidermis/LRC,Early Cortex II,Initials	Zm00001eb365410	Idp771	Uncharacterized protein LOC100275901	Single-cell RNA sequencing of developing maize ears facilitates functional analysis and trait candidate gene discovery
QC	Zm00001eb219520	Dna-directed RNA polymerases i, ii, and iii 14.4 kda polypeptide	Dna-directed RNA polymerases i, ii, and iii 14.4 kda polypeptide	Single-cell RNA sequencing of developing maize ears facilitates functional analysis and trait candidate gene discovery
developing_pavement_cell，subsidiary_mother_cell，Epidermis/LRC	Zm00001eb259430	Brk1	Brk1	A cis-regulatory atlas in maize at single-cell resolution;Plant stem-cell organization and differentiation at single-cell resolution;Single-cell RNA sequencing of developing maize ears facilitates functional analysis and trait candidate gene discovery
Epidermis/LRC,Early Cortex I,Early Endodermis	Zm00001eb344820	Uncharacterized LOC100274480	Late embryogenesis abundant protein lea14-a-like	Plant stem-cell organization and differentiation at single-cell resolution;Single-cell RNA sequencing of developing maize ears facilitates functional analysis and trait candidate gene discovery
Mature Cortex II	Zm00001eb319050	Membrane protein	Membrane protein	Single-cell RNA sequencing of developing maize ears facilitates functional analysis and trait candidate gene discovery
Phloem,Mature Cortex II	Zm00001eb278070	Putative ubiquitin-conjugating enzyme family	Putative ubiquitin-conjugating enzyme family	Plant stem-cell organization and differentiation at single-cell resolution;Single-cell RNA sequencing of developing maize ears facilitates functional analysis and trait candidate gene discovery
Mature Stele,Mature Cortex II	Zm00001eb043850	Uncharacterized LOC100275668	Uncharacterized protein LOC100275668	Single-cell RNA sequencing of developing maize ears facilitates functional analysis and trait candidate gene discovery
Mature Cortex I,Cortex Initials	Zm00001eb013430	Asns3	Asparagine synthetase 3	Single-cell RNA sequencing of developing maize ears facilitates functional analysis and trait candidate gene discovery
Stele,mesophyll	Zm00001eb254130	Metalloendoproteinase 1	Metalloendoproteinase 1	Evidence for phloem loading via the abaxial bundle sheath cells in maize leaves;Single-cell RNA sequencing of developing maize ears facilitates functional analysis and trait candidate gene discovery
Mature Cortex II	Zm00001eb043760	Uncharacterized LOC107546748	Auxin-responsive protein saur32	Single-cell RNA sequencing of developing maize ears facilitates functional analysis and trait candidate gene discovery
Stele,Mature Pith,Mature Stele	Zm00001eb373050	12-oxophytodienoate reductase 1	12-oxo-phytodienoate reductase1	Plant stem-cell organization and differentiation at single-cell resolution;Single-cell RNA sequencing of developing maize ears facilitates functional analysis and trait candidate gene discovery
Mature Cortex II	Zm00001eb155060	Cda1	Cda1	Single-cell RNA sequencing of developing maize ears facilitates functional analysis and trait candidate gene discovery
Stele,Phloem	Zm00001eb376630	Gw2	E3 ubiquitin-protein ligase gw2-like	Single-cell RNA sequencing of developing maize ears facilitates functional analysis and trait candidate gene discovery
Phloem,Early Endodermis	Zm00001eb115230	Uncharacterized LOC100286259	Uncharacterized protein LOC100286259	Single-cell RNA sequencing of developing maize ears facilitates functional analysis and trait candidate gene discovery
Mature Cortex II	Zm00001eb357650	Uncharacterized LOC100279285	Uncharacterized protein LOC100279285	Single-cell RNA sequencing of developing maize ears facilitates functional analysis and trait candidate gene discovery
Mature Cortex II	Zm00001eb255860	Ereb139	Ethylene-responsive element binding protein 2	Single-cell RNA sequencing of developing maize ears facilitates functional analysis and trait candidate gene discovery
QC	Zm00001eb401140	Csu1005	Chloroplastic import inner membrane transLOCase subunit tim22-2	Ground tissue circuitry regulates organ complexity in maize and Setaria;Single-cell RNA sequencing of developing maize ears facilitates functional analysis and trait candidate gene discovery
Mature Stele	Zm00001eb010370	Actin-depolymerizing factor 5	Actin-depolymerizing factor 5	Single-cell RNA sequencing of developing maize ears facilitates functional analysis and trait candidate gene discovery
Mature Stele	Zm00001eb150840	Uncharacterized LOC100283393	Ethylene-responsive transcription factor 4	Single-cell RNA sequencing of developing maize ears facilitates functional analysis and trait candidate gene discovery
Phloem	Zm00001eb149670	Probable lrr receptor-like serine/threonine-protein kinase at1g06840	Probable lrr receptor-like serine/threonine-protein kinase at1g06840	Single-cell RNA sequencing of developing maize ears facilitates functional analysis and trait candidate gene discovery
Stele	Zm00001eb159310	Putative cytochrome p450 superfamily protein	Putative cytochrome p450 superfamily protein	Single-cell RNA sequencing of developing maize ears facilitates functional analysis and trait candidate gene discovery
Stele	Zm00001eb402560	Putative serine/threonine-protein kinase	Serine/threonine-protein kinase bsk1-2	Single-cell RNA sequencing of developing maize ears facilitates functional analysis and trait candidate gene discovery
QC	Zm00001eb285510	Uncharacterized LOC100276978	Uncharacterized protein LOC100276978	Single-cell RNA sequencing of developing maize ears facilitates functional analysis and trait candidate gene discovery
Stele	Zm00001eb055470	Protein nrt1/ ptr family 8.3	Protein nrt1/ ptr family 8.3-like	Single-cell RNA sequencing of developing maize ears facilitates functional analysis and trait candidate gene discovery
Stele	Zm00001eb376780	Cys5	Cysteine synthase5	Single-cell RNA sequencing of developing maize ears facilitates functional analysis and trait candidate gene discovery
Stele	Zm00001eb356950	Uncharacterized LOC100275329	Uncharacterized protein LOC100275329	Single-cell RNA sequencing of developing maize ears facilitates functional analysis and trait candidate gene discovery
Mature Cortex II	Zm00001eb189370	Hypothetical protein zeammb73_zm00001d051653	Hypothetical protein zeammb73_zm00001d051653	Single-cell RNA sequencing of developing maize ears facilitates functional analysis and trait candidate gene discovery
Epidermis/LRC	Zm00001eb395380	Uncharacterized LOC100281341	Nac domain-containing protein 87	Single-cell RNA sequencing of developing maize ears facilitates functional analysis and trait candidate gene discovery
Epidermis/LRC,QC,Initials	Zm00001eb024200	Eukaryotic translation initiation factor 3 subunit b	Eukaryotic translation initiation factor 3 subunit b-like	Single-cell RNA sequencing of developing maize ears facilitates functional analysis and trait candidate gene discovery
Epidermis/LRC	Zm00001eb081030	Uncharacterized LOC100283850	Plat domain-containing protein 1	Plant stem-cell organization and differentiation at single-cell resolution;Single-cell RNA sequencing of developing maize ears facilitates functional analysis and trait candidate gene discovery
Mature Stele,QC	Zm00001eb430680	Uncharacterized LOC100275674	Uncharacterized protein LOC100275674	Single-cell RNA sequencing of developing maize ears facilitates functional analysis and trait candidate gene discovery
Pericycle,Early Pith,QC,Initials	Zm00001eb401990	Dag protein	Dag protein	Ground tissue circuitry regulates organ complexity in maize and Setaria;Single-cell RNA sequencing of developing maize ears facilitates functional analysis and trait candidate gene discovery
Pericycle,Mature Stele,Early Pith,QC	Zm00001eb431270	60s ribosomal protein l27-3	60s ribosomal protein l27-3	Single-cell RNA sequencing of developing maize ears facilitates functional analysis and trait candidate gene discovery
Mature Cortex II	Zm00001eb067080	Kinesin-like protein kin-14i	Kinesin-like protein kin-14i	Single-cell RNA sequencing of developing maize ears facilitates functional analysis and trait candidate gene discovery
Mature Stele	Zm00001eb246270	Glossy 8	Glossy 8	Plant stem-cell organization and differentiation at single-cell resolution;Single-cell RNA sequencing of developing maize ears facilitates functional analysis and trait candidate gene discovery
Pericycle,Epidermis/LRC,Early Pith,Endodermis Initials,QC,Initials	Zm00001eb247350	H/aca ribonucleoprotein complex subunit 3-like protein	H/aca ribonucleoprotein complex subunit 3-like protein	Single-cell RNA sequencing of developing maize ears facilitates functional analysis and trait candidate gene discovery
Pericycle,Early Pith,Endodermis Initials,QC,Initials	Zm00001eb301010	60s ribosomal protein l15	60s ribosomal protein l15	Single-cell RNA sequencing of developing maize ears facilitates functional analysis and trait candidate gene discovery
Mature Outer Cortex II,Mature Cortex II	Zm00001eb417550	Uncharacterized LOC100135422	Hydrophobic protein lti6b	Plant stem-cell organization and differentiation at single-cell resolution;Single-cell RNA sequencing of developing maize ears facilitates functional analysis and trait candidate gene discovery
Pericycle,QC	Zm00001eb127630	Importin subunit alpha-1a	Importin subunit alpha-1a	Single-cell RNA sequencing of developing maize ears facilitates functional analysis and trait candidate gene discovery
Pericycle,Early Pith,QC,Initials	Zm00001eb317180	30s ribosomal protein s16-like	30s ribosomal protein s16-like	Single-cell RNA sequencing of developing maize ears facilitates functional analysis and trait candidate gene discovery
Mature Cortex II	Zm00001eb396430	Uncharacterized LOC103639235	Uncharacterized protein LOC103639235	Single-cell RNA sequencing of developing maize ears facilitates functional analysis and trait candidate gene discovery
Stele,Phloem	Zm00001eb234080	Zmcm2	Chorismate mutase 2, cytosolic	Single-cell RNA sequencing of developing maize ears facilitates functional analysis and trait candidate gene discovery
QC	Zm00001eb076030	Uncharacterized LOC100284589	3-isopropylmalate dehydrogenase, chloroplastic	Ground tissue circuitry regulates organ complexity in maize and Setaria;Single-cell RNA sequencing of developing maize ears facilitates functional analysis and trait candidate gene discovery
Epidermis/LRC,Early Pith,Endodermis Initials,QC,Initials	Zm00001eb003420	60s ribosomal protein l21-like	60s ribosomal protein l21-like	Single-cell RNA sequencing of developing maize ears facilitates functional analysis and trait candidate gene discovery
mesophyll	Zm00001eb157440	Uncharacterized LOC100278190	Uncharacterized protein LOC100278190	Evidence for phloem loading via the abaxial bundle sheath cells in maize leaves;Single-cell RNA sequencing of developing maize ears facilitates functional analysis and trait candidate gene discovery
Stele,Mature Pith	Zm00001eb268400	Hxxxd-type acyl-transferase family protein	Uncharacterized acetyltransferase at3g50280	Single-cell RNA sequencing of developing maize ears facilitates functional analysis and trait candidate gene discovery
QC	Zm00001eb013710	Eukaryotic translation initiation factor 2 subunit alpha	Eukaryotic translation initiation factor 2 subunit alpha homolog-like	Single-cell RNA sequencing of developing maize ears facilitates functional analysis and trait candidate gene discovery
QC	Zm00001eb258230	Pcna1	Proliferating cell nuclear antigen	Single-cell RNA sequencing of developing maize ears facilitates functional analysis and trait candidate gene discovery
Mature Outer Cortex II,Mature Cortex II	Zm00001eb410350	Uncharacterized LOC100284232	Protein ralf-like 22	Single-cell RNA sequencing of developing maize ears facilitates functional analysis and trait candidate gene discovery
Stele,Mature Endodermis	Zm00001eb425830	S-adenosylmethionine decarboxylase proenzyme	S-adenosylmethionine decarboxylase proenzyme	Single-cell RNA sequencing of developing maize ears facilitates functional analysis and trait candidate gene discovery
Mature Pith	Zm00001eb167740	3-ketoacyl-coa synthase 2	3-ketoacyl-coa synthase 2	Single-cell RNA sequencing of developing maize ears facilitates functional analysis and trait candidate gene discovery
Stele,Mature Endodermis,Phloem	Zm00001eb012910	Gst50	Glutathione transferase50	Single-cell RNA sequencing of developing maize ears facilitates functional analysis and trait candidate gene discovery
Mature Endodermis	Zm00001eb222960	Calcium-transporting atpase 7, plasma membrane-type	Calcium-transporting atpase 7, plasma membrane-type	Single-cell RNA sequencing of developing maize ears facilitates functional analysis and trait candidate gene discovery
Early Stele	Zm00001eb161200	Probable esterase kai2	Probable esterase kai2	Single-cell RNA sequencing of developing maize ears facilitates functional analysis and trait candidate gene discovery
Mature Cortex II	Zm00001eb056870	Uncharacterized LOC100284262	Auxin-responsive protein iaa13	Single-cell RNA sequencing of developing maize ears facilitates functional analysis and trait candidate gene discovery
Stele	Zm00001eb143500	Loricrin	Loricrin	Single-cell RNA sequencing of developing maize ears facilitates functional analysis and trait candidate gene discovery
Epidermis/LRC	Zm00001eb330910	Nac transcription factor	Nac transcription factor	Single-cell RNA sequencing of developing maize ears facilitates functional analysis and trait candidate gene discovery
Stele	Zm00001eb304050	Cytokinin-n-glucosyltransferase 1	Cytokinin-n-glucosyltransferase 1	Single-cell RNA sequencing of developing maize ears facilitates functional analysis and trait candidate gene discovery
Stele	Zm00001eb243070	E3 ubiquitin-protein ligase pub23	E3 ubiquitin-protein ligase pub23	Single-cell RNA sequencing of developing maize ears facilitates functional analysis and trait candidate gene discovery
Endodermis Initials	Zm00001eb155710	Retrovirus-related pol polyprotein from transposon tnt 1-94	Uncharacterized protein LOC103652526	Single-cell RNA sequencing of developing maize ears facilitates functional analysis and trait candidate gene discovery
Stele,Mature Outer Cortex II	Zm00001eb169560	Mynd finger family protein	Mynd finger family protein	Single-cell RNA sequencing of developing maize ears facilitates functional analysis and trait candidate gene discovery
Mature Pith,Mature Stele	Zm00001eb302760	Lipid binding protein	Lipid binding protein	Single-cell RNA sequencing of developing maize ears facilitates functional analysis and trait candidate gene discovery
Epidermis/LRC,Initials	Zm00001eb062510	Chi1	Chalcone--flavanone isomerase	Single-cell RNA sequencing of developing maize ears facilitates functional analysis and trait candidate gene discovery
bundle_sheath	Zm00001eb124410	Triosephosphate isomerase, cytosolic	Triosephosphate isomerase, cytosolic	Evidence for phloem loading via the abaxial bundle sheath cells in maize leaves;Single-cell RNA sequencing of developing maize ears facilitates functional analysis and trait candidate gene discovery
Stele	Zm00001eb030190	Zinc-finger protein 1	Zinc-finger protein 1	Single-cell RNA sequencing of developing maize ears facilitates functional analysis and trait candidate gene discovery
Stele,Mature Pith	Zm00001eb350090	6-phosphofructokinase 2	6-phosphofructokinase 2	Single-cell RNA sequencing of developing maize ears facilitates functional analysis and trait candidate gene discovery
Epidermis/LRC	Zm00001eb058130	Probable protein phosphatase 2c 34	Probable protein phosphatase 2c 34	Single-cell RNA sequencing of developing maize ears facilitates functional analysis and trait candidate gene discovery
Mature Outer Cortex I,Mature Stele,Mature Outer Cortex II	Zm00001eb283960	Uncharacterized LOC100285584	Aquaporin nip1-3	Single-cell RNA sequencing of developing maize ears facilitates functional analysis and trait candidate gene discovery
QC	Zm00001eb265510	Bifunctional bis(5'-adenosyl)-triphosphatase/adenylylsulfatase fhit	Bifunctional bis(5'-adenosyl)-triphosphatase/adenylylsulfatase fhit	Single-cell RNA sequencing of developing maize ears facilitates functional analysis and trait candidate gene discovery
Stele,Mature Pith	Zm00001eb149000	Protein eskimo 1	Protein eskimo 1-like	Single-cell RNA sequencing of developing maize ears facilitates functional analysis and trait candidate gene discovery
Mature Cortex II	Zm00001eb140610	Putative calcium-binding protein cml19	Putative calcium-binding protein cml19	Plant stem-cell organization and differentiation at single-cell resolution;Single-cell RNA sequencing of developing maize ears facilitates functional analysis and trait candidate gene discovery
Mature Cortex II	Zm00001eb079000	Uncharacterized LOC107403167	Uncharacterized protein LOC107403167	Single-cell RNA sequencing of developing maize ears facilitates functional analysis and trait candidate gene discovery
Mature Endodermis,Mature Cortex II	Zm00001eb093210	Uncharacterized LOC100286265	Probable calcium-binding protein cml36	Ground tissue circuitry regulates organ complexity in maize and Setaria
Early Cortex I,Mature Cortex II	Zm00001eb193670	Ethylene-responsive element binding protein 2	Ethylene-responsive element binding protein 2	Single-cell RNA sequencing of developing maize ears facilitates functional analysis and trait candidate gene discovery
Mature Cortex II	Zm00001eb123210	Uncharacterized LOC100502230	Uncharacterized protein LOC100502230	Single-cell RNA sequencing of developing maize ears facilitates functional analysis and trait candidate gene discovery
Mature Cortex II	Zm00001eb427790	Uncharacterized LOC100279100	Uncharacterized protein LOC100279100	Single-cell RNA sequencing of developing maize ears facilitates functional analysis and trait candidate gene discovery
QC,Initials	Zm00001eb205590	Uncharacterized LOC100275927	Uncharacterized protein LOC100275927	Single-cell RNA sequencing of developing maize ears facilitates functional analysis and trait candidate gene discovery
Epidermis/LRC	Zm00001eb294350	Uncharacterized LOC100279454	Uncharacterized protein LOC100279454	Single-cell RNA sequencing of developing maize ears facilitates functional analysis and trait candidate gene discovery
Stele,Mature Endodermis,Early Endodermis,bundle_sheath	Zm00001eb291480	Cystatin3	Cystatin 3	Evidence for phloem loading via the abaxial bundle sheath cells in maize leaves;Plant stem-cell organization and differentiation at single-cell resolution;Single-cell RNA sequencing of developing maize ears facilitates functional analysis and trait candidate gene discovery
Epidermis/LRC,QC,Initials	Zm00001eb227660	60s ribosomal protein l30-2	60s ribosomal protein l30-like	Single-cell RNA sequencing of developing maize ears facilitates functional analysis and trait candidate gene discovery
Mature Cortex II	Zm00001eb252690	Uncharacterized LOC100278506	Uncharacterized protein LOC100278506	Single-cell RNA sequencing of developing maize ears facilitates functional analysis and trait candidate gene discovery
Endodermis Initials	Zm00001eb124340	Hcd1	3-hydroxyacyl-coa dehydratase1	Plant stem-cell organization and differentiation at single-cell resolution;Single-cell RNA sequencing of developing maize ears facilitates functional analysis and trait candidate gene discovery
Stele,Mature Pith	Zm00001eb209140	Uncharacterized LOC103654965	Uncharacterized protein LOC103654965	Single-cell RNA sequencing of developing maize ears facilitates functional analysis and trait candidate gene discovery
Mature Outer Cortex I	Zm00001eb293570	Oxidative stress 3	Uncharacterized protein LOC100383996	Single-cell RNA sequencing of developing maize ears facilitates functional analysis and trait candidate gene discovery
Early Pith,QC,Initials	Zm00001eb176070	Ribosomal protein	Ribosomal protein	Single-cell RNA sequencing of developing maize ears facilitates functional analysis and trait candidate gene discovery
Epidermis/LRC,Early Pith,Endodermis Initials,QC,Initials	Zm00001eb002640	40s ribosomal protein sa-like	40s ribosomal protein sa-like	Single-cell RNA sequencing of developing maize ears facilitates functional analysis and trait candidate gene discovery
Mature Stele	Zm00001eb202710	Putative ring zinc finger domain superfamily protein	Putative ring zinc finger domain superfamily protein	Single-cell RNA sequencing of developing maize ears facilitates functional analysis and trait candidate gene discovery
Epidermis/LRC	Zm00001eb165360	Putative ring zinc finger domain superfamily protein	Putative ring zinc finger domain superfamily protein	Single-cell RNA sequencing of developing maize ears facilitates functional analysis and trait candidate gene discovery
QC,Initials	Zm00001eb212700	Dead-box atp-dependent RNA helicase 51	Dead-box atp-dependent RNA helicase 51	Ground tissue circuitry regulates organ complexity in maize and Setaria;Single-cell RNA sequencing of developing maize ears facilitates functional analysis and trait candidate gene discovery
Stele,Phloem	Zm00001eb294370	Uncharacterized LOC100285847	Probable cytokinin riboside 5'-monophosphate phosphoribohydrolase logl7	Single-cell RNA sequencing of developing maize ears facilitates functional analysis and trait candidate gene discovery
Pericycle,Mature Pith,Phloem,Early Pith,Endodermis Initials,Early Endodermis,QC,Initials	Zm00001eb124750	60s ribosomal protein l26-1	60s ribosomal protein l26-1	Single-cell RNA sequencing of developing maize ears facilitates functional analysis and trait candidate gene discovery
Stele	Zm00001eb144260	Putative ring zinc finger domain superfamily protein	Putative ring zinc finger domain superfamily protein	Single-cell RNA sequencing of developing maize ears facilitates functional analysis and trait candidate gene discovery
Mature Cortex II	Zm00001eb101840	Zinc finger a20 and an1 domain-containing stress-associated protein 1-like	Zinc finger a20 and an1 domain-containing stress-associated protein 1-like	Single-cell RNA sequencing of developing maize ears facilitates functional analysis and trait candidate gene discovery
Epidermis/LRC, L1_leaf_primordia	Zm00001eb319090	Outer cell layer 3	Outer cell layer 3	A cis-regulatory atlas in maize at single-cell resolution;Single-cell RNA sequencing of developing maize ears facilitates functional analysis and trait candidate gene discovery
Epidermis/LRC,Endodermis Initials,Early Endodermis,QC,Initials	Zm00001eb120030	Small nuclear ribonucleoprotein e-like	Small nuclear ribonucleoprotein e-like	Single-cell RNA sequencing of developing maize ears facilitates functional analysis and trait candidate gene discovery
Mature Stele	Zm00001eb136920	Uncharacterized LOC100282989	Probable prefoldin subunit 3	Single-cell RNA sequencing of developing maize ears facilitates functional analysis and trait candidate gene discovery
Phloem	Zm00001eb336990	Uncharacterized LOC100382417	Uncharacterized LOC100382417	Single-cell RNA sequencing of developing maize ears facilitates functional analysis and trait candidate gene discovery
Early Stele	Zm00001eb319000	Atpp2-a13	Atpp2-a13	Single-cell RNA sequencing of developing maize ears facilitates functional analysis and trait candidate gene discovery
Epidermis/LRC,Early Cortex II	Zm00001eb397510	Histone h2b.1-like	Histone h2b.1-like	Single-cell RNA sequencing of developing maize ears facilitates functional analysis and trait candidate gene discovery
Endodermis Initials,QC,Initials	Zm00001eb273670	60s ribosomal protein l27-3	60s ribosomal protein l27-3	Single-cell RNA sequencing of developing maize ears facilitates functional analysis and trait candidate gene discovery
Pericycle,Early Pith,QC,Initials	Zm00001eb116830	40s ribosomal protein s15	40s ribosomal protein s15	Single-cell RNA sequencing of developing maize ears facilitates functional analysis and trait candidate gene discovery
mesophyll	Zm00001eb038620	Gdsl esterase/lipase ltl1	Gdsl esterase/lipase at5g33370	Single-cell RNA sequencing of developing maize ears facilitates functional analysis and trait candidate gene discovery
Mature Outer Cortex I,Mature Outer Cortex II	Zm00001eb401720	Phosphoinositide phosphatase sac2	Phosphoinositide phosphatase sac2	Single-cell RNA sequencing of developing maize ears facilitates functional analysis and trait candidate gene discovery
Stele,Mature Pith,Phloem	Zm00001eb163950	Uncharacterized LOC100274929	Uncharacterized protein LOC100274929	Single-cell RNA sequencing of developing maize ears facilitates functional analysis and trait candidate gene discovery
Endodermis Initials,QC,Initials	Zm00001eb420880	Uaz99	3-oxoacyl-[acyl-carrier-protein] reductase, chloroplastic	Single-cell RNA sequencing of developing maize ears facilitates functional analysis and trait candidate gene discovery
Mature Cortex II	Zm00001eb099250	Plant ubx domain-containing protein 2	Plant ubx domain-containing protein 2	Single-cell RNA sequencing of developing maize ears facilitates functional analysis and trait candidate gene discovery
Stele	Zm00001eb318170	Snrk1-interacting protein 1	Snrk1-interacting protein 1	Single-cell RNA sequencing of developing maize ears facilitates functional analysis and trait candidate gene discovery
Mature Endodermis	Zm00001eb073900	Nfd102	Nucleosome/chromatin assembly factor d	Single-cell RNA sequencing of developing maize ears facilitates functional analysis and trait candidate gene discovery
Mature Cortex I,Mature Outer Cortex II,Early Cortex II	Zm00001eb294120	Uncharacterized LOC100273493	Nadh dehydrogenase [ubiquinone] 1 beta subcomplex subunit 2-like	Single-cell RNA sequencing of developing maize ears facilitates functional analysis and trait candidate gene discovery
Endodermis Initials	Zm00001eb111910	26s protease regulatory subunit 4 homolog	26s protease regulatory subunit 4 homolog	Single-cell RNA sequencing of developing maize ears facilitates functional analysis and trait candidate gene discovery
Initials	Zm00001eb147370	Uncharacterized LOC100191203	Protein bud31 homolog 1	Single-cell RNA sequencing of developing maize ears facilitates functional analysis and trait candidate gene discovery
Mature Cortex I,Mature Outer Cortex II,Mature Cortex II	Zm00001eb161770	Uncharacterized LOC100283198	Atp synthase subunit epsilon, mitochondrial	Single-cell RNA sequencing of developing maize ears facilitates functional analysis and trait candidate gene discovery
Mature Pith	Zm00001eb202760	Uncharacterized LOC100193583	Proteasome subunit alpha type-7-a	Single-cell RNA sequencing of developing maize ears facilitates functional analysis and trait candidate gene discovery
QC	Zm00001eb231430	Aspartate--tRNA ligase 2 cytoplasmic	Aspartate--tRNA ligase 2, cytoplasmic	Single-cell RNA sequencing of developing maize ears facilitates functional analysis and trait candidate gene discovery
Endodermis Initials	Zm00001eb295910	Ras-related protein rab11b	Ras-related protein rab11b	Single-cell RNA sequencing of developing maize ears facilitates functional analysis and trait candidate gene discovery
Stele,Mature Pith,Phloem	Zm00001eb154550	Uncharacterized LOC100277849	Uncharacterized protein LOC100277849	Plant stem-cell organization and differentiation at single-cell resolution;Single-cell RNA sequencing of developing maize ears facilitates functional analysis and trait candidate gene discovery
Epidermis/LRC	Zm00001eb297510	Mitochondrial chaperone bcs1	Mitochondrial chaperone bcs1	Single-cell RNA sequencing of developing maize ears facilitates functional analysis and trait candidate gene discovery
Stele,Phloem	Zm00001eb337300	Udp-glycosyltransferase 74b1	Udp-glucosyltransferase ugt13248	Single-cell RNA sequencing of developing maize ears facilitates functional analysis and trait candidate gene discovery
Epidermis/LRC,Endodermis Initials,Early Cortex II	Zm00001eb428040	H4c14	Histone h4	Single-cell RNA sequencing of developing maize ears facilitates functional analysis and trait candidate gene discovery
Mature Cortex II	Zm00001eb291410	Uncharacterized LOC100275468	Uncharacterized protein LOC100275468	Single-cell RNA sequencing of developing maize ears facilitates functional analysis and trait candidate gene discovery
Mature Cortex II	Zm00001eb106860	Uncharacterized LOC100281265	Uncharacterized protein LOC100281265	Single-cell RNA sequencing of developing maize ears facilitates functional analysis and trait candidate gene discovery
Early Endodermis	Zm00001eb205770	Uncharacterized LOC100275083	Uncharacterized protein LOC100275083	Single-cell RNA sequencing of developing maize ears facilitates functional analysis and trait candidate gene discovery
Mature Cortex II	Zm00001eb015160	Vq3	Vq motif-transcription factor3	Single-cell RNA sequencing of developing maize ears facilitates functional analysis and trait candidate gene discovery
Early Cortex I,Early Pith	Zm00001eb296760	Duf1645 family protein	Uncharacterized protein LOC100277384	Single-cell RNA sequencing of developing maize ears facilitates functional analysis and trait candidate gene discovery
Mature Cortex II	Zm00001eb202440	Uncharacterized LOC100277582	Uncharacterized protein LOC100277582	Plant stem-cell organization and differentiation at single-cell resolution;Single-cell RNA sequencing of developing maize ears facilitates functional analysis and trait candidate gene discovery
Early Endodermis,Mature Cortex II	Zm00001eb398940	Senescence/dehydration-associated protein-related	Protein early-responsive to dehydration 7, chloroplastic-like	Single-cell RNA sequencing of developing maize ears facilitates functional analysis and trait candidate gene discovery
Mature Cortex II	Zm00001eb076800	Nicotinamidase 2	Nicotinamidase 2	Single-cell RNA sequencing of developing maize ears facilitates functional analysis and trait candidate gene discovery
Stele,Phloem	Zm00001eb185070	Putative casein kinase family protein	Putative casein kinase family protein	Single-cell RNA sequencing of developing maize ears facilitates functional analysis and trait candidate gene discovery
Stele	Zm00001eb143680	Uncharacterized LOC100280402	Mitochondrial import inner membrane transLOCase subunit pam16 like 2	Single-cell RNA sequencing of developing maize ears facilitates functional analysis and trait candidate gene discovery
Early Endodermis	Zm00001eb342640	Programmed cell death protein 5	Programmed cell death protein 5	Single-cell RNA sequencing of developing maize ears facilitates functional analysis and trait candidate gene discovery
Initials	Zm00001eb370860	Heat- and acid-stable phosphoprotein	Heat- and acid-stable phosphoprotein	Single-cell RNA sequencing of developing maize ears facilitates functional analysis and trait candidate gene discovery
Epidermis/LRC,Early Pith,Endodermis Initials,QC,Initials	Zm00001eb175220	Umc1390	Nascent polypeptide-associated complex subunit alpha-like protein 1-like	Single-cell RNA sequencing of developing maize ears facilitates functional analysis and trait candidate gene discovery
Epidermis/LRC,Early Pith,Endodermis Initials,QC,Initials	Zm00001eb093610	40s ribosomal protein s16	40s ribosomal protein s16	Single-cell RNA sequencing of developing maize ears facilitates functional analysis and trait candidate gene discovery
Epidermis/LRC,Early Pith,Endodermis Initials,QC,Initials	Zm00001eb402570	Arpp40	40s ribosomal protein sa-like	Single-cell RNA sequencing of developing maize ears facilitates functional analysis and trait candidate gene discovery
Epidermis/LRC,Early Pith,Endodermis Initials,Early Endodermis,QC,Initials	Zm00001eb072000	60s ribosomal protein l12	60s ribosomal protein l12	Single-cell RNA sequencing of developing maize ears facilitates functional analysis and trait candidate gene discovery
Early Endodermis	Zm00001eb036640	Tidp3001	Nuclear transport factor 2	Evidence for phloem loading via the abaxial bundle sheath cells in maize leaves;Single-cell RNA sequencing of developing maize ears facilitates functional analysis and trait candidate gene discovery
Epidermis/LRC,Endodermis Initials,bundle_sheath	Zm00001eb230220	Uncharacterized LOC100281193	Probable acyl-activating enzyme 1, peroxisomal	Single-cell RNA sequencing of developing maize ears facilitates functional analysis and trait candidate gene discovery
Mature Cortex I,Early Cortex I	Zm00001eb243180	Histidine decarboxylase-like	Histidine decarboxylase-like	Single-cell RNA sequencing of developing maize ears facilitates functional analysis and trait candidate gene discovery
Epidermis/LRC,Endodermis Initials,Early Endodermis,QC,Initials	Zm00001eb146730	Uncharacterized LOC100194361	Uncharacterized LOC100194361	Single-cell RNA sequencing of developing maize ears facilitates functional analysis and trait candidate gene discovery
Stele	Zm00001eb335140	Uncharacterized LOC103634790	Uncharacterized protein LOC103634790	Single-cell RNA sequencing of developing maize ears facilitates functional analysis and trait candidate gene discovery
Endodermis Initials	Zm00001eb126700	Ring-box protein 1a	Ring-box protein 1a	Single-cell RNA sequencing of developing maize ears facilitates functional analysis and trait candidate gene discovery
Mature Outer Cortex II,Early Cortex II	Zm00001eb093400	Cl3071_3	Cytochrome b-c1 complex subunit 9	Single-cell RNA sequencing of developing maize ears facilitates functional analysis and trait candidate gene discovery
Mature Cortex II	Zm00001eb386840	Uncharacterized LOC100304418	Uncharacterized LOC100304418	Single-cell RNA sequencing of developing maize ears facilitates functional analysis and trait candidate gene discovery
Stele,Mature Pith,Phloem	Zm00001eb356520	Dcd (development and cell death) domain protein	Uncharacterized protein LOC100502398	Evidence for phloem loading via the abaxial bundle sheath cells in maize leaves;Single-cell RNA sequencing of developing maize ears facilitates functional analysis and trait candidate gene discovery
mesophyll	Zm00001eb015950	Photosystem ii 11 kd protein	Photosystem ii 11 kd protein	Evidence for phloem loading via the abaxial bundle sheath cells in maize leaves;Single-cell RNA sequencing of developing maize ears facilitates functional analysis and trait candidate gene discovery
bundle_sheath	Zm00001eb255850	Lhcb4	Photosystem i chlorophyll a/b-binding protein 5, chloroplastic	Evidence for phloem loading via the abaxial bundle sheath cells in maize leaves;Single-cell RNA sequencing of developing maize ears facilitates functional analysis and trait candidate gene discovery
Endodermis Initials,mesophyll，mesophyll	Zm00001eb287450	Uncharacterized LOC100272555	Uncharacterized protein LOC100272555	Evidence for phloem loading via the abaxial bundle sheath cells in maize leaves;Single-cell RNA sequencing of developing maize ears facilitates functional analysis and trait candidate gene discovery
mesophyll	Zm00001eb392420	Copper-transporting atpase paa1	Copper-transporting atpase paa1	Evidence for phloem loading via the abaxial bundle sheath cells in maize leaves;Single-cell RNA sequencing of developing maize ears facilitates functional analysis and trait candidate gene discovery
mesophyll	Zm00001eb117660	Oxygen-evolving enhancer protein 2-1 chloroplastic	Oxygen-evolving enhancer protein 2, chloroplastic	Evidence for phloem loading via the abaxial bundle sheath cells in maize leaves;Single-cell RNA sequencing of developing maize ears facilitates functional analysis and trait candidate gene discovery
mesophyll	Zm00001eb106820	Chlorophyll a-b binding protein cp29.1 chloroplastic	Chlorophyll a-b binding protein cp29.1, chloroplastic-like	Evidence for phloem loading via the abaxial bundle sheath cells in maize leaves;Single-cell RNA sequencing of developing maize ears facilitates functional analysis and trait candidate gene discovery
bundle_sheath	Zm00001eb195960	Duf309 domain protein	Uncharacterized protein LOC100275387	Evidence for phloem loading via the abaxial bundle sheath cells in maize leaves;Single-cell RNA sequencing of developing maize ears facilitates functional analysis and trait candidate gene discovery
bundle_sheath	Zm00001eb011940	Fructose-1,6-bisphosphatase	Fructose-1,6-bisphosphatase, chloroplastic	Evidence for phloem loading via the abaxial bundle sheath cells in maize leaves;Single-cell RNA sequencing of developing maize ears facilitates functional analysis and trait candidate gene discovery
mesophyll	Zm00001eb108920	Uncharacterized LOC100384754	Uncharacterized protein LOC100384754	Evidence for phloem loading via the abaxial bundle sheath cells in maize leaves;Single-cell RNA sequencing of developing maize ears facilitates functional analysis and trait candidate gene discovery
mesophyll	Zm00001eb081810	Uncharacterized LOC100281526	Ferric reduction oxidase 7, chloroplastic	Evidence for phloem loading via the abaxial bundle sheath cells in maize leaves;Single-cell RNA sequencing of developing maize ears facilitates functional analysis and trait candidate gene discovery
bundle_sheath	Zm00001eb193820	Protein curvature thylakoid 1d chloroplastic	Protein curvature thylakoid 1d chloroplastic	Single-cell RNA sequencing of developing maize ears facilitates functional analysis and trait candidate gene discovery
Epidermis/LRC	Zm00001eb016420	Uncharacterized LOC100191792	Dormancy-associated protein homolog 3	Evidence for phloem loading via the abaxial bundle sheath cells in maize leaves;Single-cell RNA sequencing of developing maize ears facilitates functional analysis and trait candidate gene discovery
mesophyll	Zm00001eb339420	Isoflavone reductase homolog irl-like	Isoflavone reductase homolog irl-like	Evidence for phloem loading via the abaxial bundle sheath cells in maize leaves;Single-cell RNA sequencing of developing maize ears facilitates functional analysis and trait candidate gene discovery
mesophyll	Zm00001eb060840	Indole-3-glycerol phosphate lyase, chloroplastic-like	Indole-3-glycerol phosphate lyase, chloroplastic-like	Single-cell RNA sequencing of developing maize ears facilitates functional analysis and trait candidate gene discovery
Mature Endodermis	Zm00001eb007730	Outer mitochondrial membrane protein porin	Outer mitochondrial membrane protein porin	Evidence for phloem loading via the abaxial bundle sheath cells in maize leaves;Single-cell RNA sequencing of developing maize ears facilitates functional analysis and trait candidate gene discovery
mesophyll	Zm00001eb174420	Ferredoxin	Ferredoxin--nadp reductase, leaf isozyme	Ground tissue circuitry regulates organ complexity in maize and Setaria;Single-cell RNA sequencing of developing maize ears facilitates functional analysis and trait candidate gene discovery
QC	Zm00001eb267470	Stip1 and u box-containing protein 1	Eukaryotic translation initiation factor 3 subunit f-like	Single-cell RNA sequencing of developing maize ears facilitates functional analysis and trait candidate gene discovery
Stele	Zm00001eb033190	Tidp3585	Protein yippee-like at3g08990-like	Ground tissue circuitry regulates organ complexity in maize and Setaria;Single-cell RNA sequencing of developing maize ears facilitates functional analysis and trait candidate gene discovery
Early Pith	Zm00001eb385210	Beta-galactosidase	Beta-galactosidase	Single-cell RNA sequencing of developing maize ears facilitates functional analysis and trait candidate gene discovery
Mature Endodermis,Epidermis/LRC,Initials	Zm00001eb345550	Uncharacterized LOC100283650	Nucleoside diphosphate kinase iv, chloroplastic/mitochondrial	Single-cell RNA sequencing of developing maize ears facilitates functional analysis and trait candidate gene discovery
Mature Cortex I,Epidermis/LRC,Early Cortex I,Initials	Zm00001eb017600	Msrb5.1	Peptide methionine sulfoxide reductase b5	Single-cell RNA sequencing of developing maize ears facilitates functional analysis and trait candidate gene discovery
Early Endodermis	Zm00001eb071820	Ef hand family protein	Ef hand family protein	Single-cell RNA sequencing of developing maize ears facilitates functional analysis and trait candidate gene discovery
Initials	Zm00001eb218450	Uncharacterized LOC100274537	Glutamyl-trna(gln) amidotransferase subunit c, chloroplastic/mitochondrial	Single-cell RNA sequencing of developing maize ears facilitates functional analysis and trait candidate gene discovery
Mature Pith	Zm00001eb154130	Ubiquitin domain containing 1	Ubiquitin domain containing 1	Single-cell RNA sequencing of developing maize ears facilitates functional analysis and trait candidate gene discovery
Early Cortex I,Early Pith,Mature Cortex II	Zm00001eb283860	Gibberellin 2-beta-dioxygenase	Gibberellin 2-beta-dioxygenase	Plant stem-cell organization and differentiation at single-cell resolution;Single-cell RNA sequencing of developing maize ears facilitates functional analysis and trait candidate gene discovery
Mature Cortex I	Zm00001eb212120	Nac1	Nac domain-containing protein 2	Single-cell RNA sequencing of developing maize ears facilitates functional analysis and trait candidate gene discovery
Mature Cortex II	Zm00001eb286870	Tidp2950	Probable calcium-binding protein cml15	Evidence for phloem loading via the abaxial bundle sheath cells in maize leaves;Single-cell RNA sequencing of developing maize ears facilitates functional analysis and trait candidate gene discovery
Mature Cortex II,mesophyll	Zm00001eb395600	Gols2	Galactinol synthase 2	Single-cell RNA sequencing of developing maize ears facilitates functional analysis and trait candidate gene discovery
Epidermis/LRC,Endodermis Initials,Early Cortex II	Zm00001eb099930	Uncharacterized LOC100282268	Histone h4	Single-cell RNA sequencing of developing maize ears facilitates functional analysis and trait candidate gene discovery
QC	Zm00001eb287090	Uncharacterized LOC100276525	Protein reticulata-related 4, chloroplastic	Single-cell RNA sequencing of developing maize ears facilitates functional analysis and trait candidate gene discovery
Mature Stele	Zm00001eb173100	Tsb1	Tryptophan synthase beta chain 1	Single-cell RNA sequencing of developing maize ears facilitates functional analysis and trait candidate gene discovery
Early Pith,QC	Zm00001eb137550	Eif6	Eukaryotic translation initiation factor 4e-1	Single-cell RNA sequencing of developing maize ears facilitates functional analysis and trait candidate gene discovery
QC,Initials	Zm00001eb143170	Mitochondrial import receptor subunit tom20-4	Probable mitochondrial import receptor subunit tom20	Single-cell RNA sequencing of developing maize ears facilitates functional analysis and trait candidate gene discovery
QC	Zm00001eb259470	Eukaryotic initiation factor 4a-iii homolog a	Eukaryotic initiation factor 4a-iii homolog a	Single-cell RNA sequencing of developing maize ears facilitates functional analysis and trait candidate gene discovery
Early Cortex I	Zm00001eb266910	Idp680	Rab5-interacting protein	Single-cell RNA sequencing of developing maize ears facilitates functional analysis and trait candidate gene discovery
Mature Outer Cortex II	Zm00001eb205020	Early nodulin 93	Early nodulin 93	Single-cell RNA sequencing of developing maize ears facilitates functional analysis and trait candidate gene discovery
QC	Zm00001eb379500	Ob-fold nucleic acid binding domain containing protein	Ob-fold nucleic acid binding domain containing protein	Single-cell RNA sequencing of developing maize ears facilitates functional analysis and trait candidate gene discovery
Mature Cortex I,Early Cortex I,Mature Outer Cortex II,Early Cortex II,Mature Cortex II	Zm00001eb161810	Vacuolar atp synthase 21 kda proteolipid subunit	Vacuolar atp synthase 21 kda proteolipid subunit	Single-cell RNA sequencing of developing maize ears facilitates functional analysis and trait candidate gene discovery
Mature Outer Cortex II,Mature Cortex II	Zm00001eb010790	Vacuolar proton atpase a3	Vacuolar proton atpase a3	Single-cell RNA sequencing of developing maize ears facilitates functional analysis and trait candidate gene discovery
Early Cortex I,Endodermis Initials	Zm00001eb250800	Uncharacterized LOC100193480	Uncharacterized protein LOC100193480	Ground tissue circuitry regulates organ complexity in maize and Setaria;Single-cell RNA sequencing of developing maize ears facilitates functional analysis and trait candidate gene discovery
Epidermis/LRC,bundle_sheath	Zm00001eb121020	Grx_a2 - glutaredoxin subgroup iii	Grx_a2 - glutaredoxin subgroup iii	Single-cell RNA sequencing of developing maize ears facilitates functional analysis and trait candidate gene discovery
Endodermis Initials	Zm00001eb360940	Map kinase kinase kinase18	Uncharacterized protein LOC107403149	Plant stem-cell organization and differentiation at single-cell resolution;Single-cell RNA sequencing of developing maize ears facilitates functional analysis and trait candidate gene discovery
Endodermis Initials	Zm00001eb318890	Ereb36	Dehydration-responsive element-binding protein 1h	Single-cell RNA sequencing of developing maize ears facilitates functional analysis and trait candidate gene discovery
Endodermis Initials,Initials	Zm00001eb009250	Uncharacterized LOC100272290	Mitogen-activated protein kinase kinase 9	Single-cell RNA sequencing of developing maize ears facilitates functional analysis and trait candidate gene discovery
Endodermis Initials	Zm00001eb084550	Inhibitor of apoptosis-like protein	Inhibitor of apoptosis-like protein	Single-cell RNA sequencing of developing maize ears facilitates functional analysis and trait candidate gene discovery
Early Cortex I,Early Pith,Endodermis Initials	Zm00001eb206730	Uncharacterized LOC100281342	WRKY transcription factor WRKY71	Single-cell RNA sequencing of developing maize ears facilitates functional analysis and trait candidate gene discovery
Initials	Zm00001eb193730	Uncharacterized LOC100280762	Cyclin-dependent kinase inhibitor 1	Single-cell RNA sequencing of developing maize ears facilitates functional analysis and trait candidate gene discovery
Early Cortex I,Mature Cortex II	Zm00001eb245250	Peptide transporter ptr2	Peptide transporter ptr2	Single-cell RNA sequencing of developing maize ears facilitates functional analysis and trait candidate gene discovery
Early Endodermis	Zm00001eb186900	Pip1-3	Aquaporin pip1-3	Plant stem-cell organization and differentiation at single-cell resolution;Single-cell RNA sequencing of developing maize ears facilitates functional analysis and trait candidate gene discovery
Early Endodermis,Mature Cortex II	Zm00001eb414340	Gpm554	Xyloglucan endotransglycosylase/hydrolase protein 8	Single-cell RNA sequencing of developing maize ears facilitates functional analysis and trait candidate gene discovery
Early Stele,Mature Cortex II	Zm00001eb343010	Uncharacterized LOC100278798	Uncharacterized protein LOC100278798	Single-cell RNA sequencing of developing maize ears facilitates functional analysis and trait candidate gene discovery
QC	Zm00001eb290370	Si603034f07	Alanine--glyoxylate aminotransferase 2 homolog 3, mitochondrial	Evidence for phloem loading via the abaxial bundle sheath cells in maize leaves;Single-cell RNA sequencing of developing maize ears facilitates functional analysis and trait candidate gene discovery
mesophyll	Zm00001eb045690	Carboxy-lyase	Carboxy-lyase	Evidence for phloem loading via the abaxial bundle sheath cells in maize leaves;Single-cell RNA sequencing of developing maize ears facilitates functional analysis and trait candidate gene discovery
Mature Outer Cortex II,Mature Cortex II,mesophyll，mesophyll	Zm00001eb021010	Uncharacterized LOC100193326	Cysteine-rich and transmembrane domain-containing protein wih2-like	Single-cell RNA sequencing of developing maize ears facilitates functional analysis and trait candidate gene discovery
Initials	Zm00001eb402290	Uncharacterized LOC100194319	Uncharacterized protein LOC100194319	Single-cell RNA sequencing of developing maize ears facilitates functional analysis and trait candidate gene discovery
Phloem	Zm00001eb376120	Uncharacterized LOC100283915	Uncharacterized protein LOC100283915	Single-cell RNA sequencing of developing maize ears facilitates functional analysis and trait candidate gene discovery
Mature Cortex I,Mature Cortex II	Zm00001eb359800	Uncharacterized LOC103636155	60s ribosomal protein l18a-like protein	Single-cell RNA sequencing of developing maize ears facilitates functional analysis and trait candidate gene discovery
Stele,Phloem	Zm00001eb238820	Shaggy-related protein kinase eta	Shaggy-related protein kinase eta	Single-cell RNA sequencing of developing maize ears facilitates functional analysis and trait candidate gene discovery
Phloem	Zm00001eb176090	Nrh2	Probable uridine nucleosidase 1-like	Single-cell RNA sequencing of developing maize ears facilitates functional analysis and trait candidate gene discovery
Endodermis Initials	Zm00001eb231490	Proteasome subunit alpha type 1	Proteasome subunit alpha type 1	Single-cell RNA sequencing of developing maize ears facilitates functional analysis and trait candidate gene discovery
Stele,Mature Cortex II	Zm00001eb368060	Uncharacterized LOC100191158	Uncharacterized protein LOC100191158	Single-cell RNA sequencing of developing maize ears facilitates functional analysis and trait candidate gene discovery
Phloem	Zm00001eb100530	Nup58	Nucleoporin58	Evidence for phloem loading via the abaxial bundle sheath cells in maize leaves;Single-cell RNA sequencing of developing maize ears facilitates functional analysis and trait candidate gene discovery
Mature Endodermis,Xylem,bundle_sheath	Zm00001eb242690	Csu308	Copper transport protein cch-like	Evidence for phloem loading via the abaxial bundle sheath cells in maize leaves;Single-cell RNA sequencing of developing maize ears facilitates functional analysis and trait candidate gene discovery
bundle_sheath	Zm00001eb408920	Sweet13a	Sweet13a	Single-cell RNA sequencing of developing maize ears facilitates functional analysis and trait candidate gene discovery
Mature Endodermis	Zm00001eb100840	Ef hand family	Ef hand family	Evidence for phloem loading via the abaxial bundle sheath cells in maize leaves;Single-cell RNA sequencing of developing maize ears facilitates functional analysis and trait candidate gene discovery
Stele,Pericycle,Phloem,Early Endodermis,bundle_sheath	Zm00001eb242150	Uncharacterized LOC100278075	Uncharacterized protein LOC100278075	Evidence for phloem loading via the abaxial bundle sheath cells in maize leaves;Single-cell RNA sequencing of developing maize ears facilitates functional analysis and trait candidate gene discovery
bundle_sheath	Zm00001eb092540	Rbcs	Ribulose bisphosphate carboxylase small subunit 2	Evidence for phloem loading via the abaxial bundle sheath cells in maize leaves
bundle_sheath	Zm00001eb373150	Uncharacterized LOC100281649	Uncharacterized protein LOC100281649	Evidence for phloem loading via the abaxial bundle sheath cells in maize leaves;Single-cell RNA sequencing of developing maize ears facilitates functional analysis and trait candidate gene discovery
bundle_sheath	Zm00001eb140540	Cl24605_1	Protein reticulata-related 4, chloroplastic	Evidence for phloem loading via the abaxial bundle sheath cells in maize leaves;Single-cell RNA sequencing of developing maize ears facilitates functional analysis and trait candidate gene discovery
bundle_sheath	Zm00001eb301210	Pco087551	Putative ribose-5-phosphate isomerase 3 chloroplastic	Evidence for phloem loading via the abaxial bundle sheath cells in maize leaves;Single-cell RNA sequencing of developing maize ears facilitates functional analysis and trait candidate gene discovery
bundle_sheath	Zm00001eb266370	Transcription factor myb59-like	Transcription factor myb48	Evidence for phloem loading via the abaxial bundle sheath cells in maize leaves;Single-cell RNA sequencing of developing maize ears facilitates functional analysis and trait candidate gene discovery
bundle_sheath	Zm00001eb147750	Csu813	Sedoheptulose bisphosphatase 1	Evidence for phloem loading via the abaxial bundle sheath cells in maize leaves;Single-cell RNA sequencing of developing maize ears facilitates functional analysis and trait candidate gene discovery
Early Endodermis,bundle_sheath	Zm00001eb056900	Calmodulin	Calmodulin-like protein 4	Evidence for phloem loading via the abaxial bundle sheath cells in maize leaves;Single-cell RNA sequencing of developing maize ears facilitates functional analysis and trait candidate gene discovery
bundle_sheath	Zm00001eb070250	Idp232	Aminomethyltransferase, mitochondrial-like	Ground tissue circuitry regulates organ complexity in maize and Setaria;Single-cell RNA sequencing of developing maize ears facilitates functional analysis and trait candidate gene discovery
Stele,Mature Stele,Phloem	Zm00001eb074030	Lysine histidine transporter-like 8lysine histidine transporter-like 8	Lysine histidine transporter-like 8	Evidence for phloem loading via the abaxial bundle sheath cells in maize leaves;Single-cell RNA sequencing of developing maize ears facilitates functional analysis and trait candidate gene discovery
Phloem,bundle_sheath	Zm00001eb020170	Umc2228	Plasmodesmata callose-binding protein 2	Ground tissue circuitry regulates organ complexity in maize and Setaria;Single-cell RNA sequencing of developing maize ears facilitates functional analysis and trait candidate gene discovery
Mature Endodermis	Zm00001eb291920	21.7 kda class vi heat shock protein	22.3 kda class vi heat shock protein-like	Single-cell RNA sequencing of developing maize ears facilitates functional analysis and trait candidate gene discovery
Mature Stele	Zm00001eb035990	Air12	Air12	Evidence for phloem loading via the abaxial bundle sheath cells in maize leaves;Single-cell RNA sequencing of developing maize ears facilitates functional analysis and trait candidate gene discovery
Mature Stele,Early Pith,bundle_sheath	Zm00001eb151220	Uncharacterized LOC100276828	Sulfite exporter taue/safe family protein 5	Evidence for phloem loading via the abaxial bundle sheath cells in maize leaves;Single-cell RNA sequencing of developing maize ears facilitates functional analysis and trait candidate gene discovery
bundle_sheath	Zm00001eb323140	Pyruvate phosphate dikinase regulatory protein 2	Pyruvate phosphate dikinase regulatory protein 2	Single-cell RNA sequencing of developing maize ears facilitates functional analysis and trait candidate gene discovery
Early Cortex I	Zm00001eb005550	Alanine--glyoxylate aminotransferase 2 homolog 1, mitochondrial	Alanine--glyoxylate aminotransferase 2 homolog 1, mitochondrial	Evidence for phloem loading via the abaxial bundle sheath cells in maize leaves;Single-cell RNA sequencing of developing maize ears facilitates functional analysis and trait candidate gene discovery
bundle_sheath	Zm00001eb223800	Caltractin	Caltractin	Single-cell RNA sequencing of developing maize ears facilitates functional analysis and trait candidate gene discovery
Stele,Phloem	Zm00001eb316540	Pirin-like protein 2	Pirin-like protein at1g50590-like	Evidence for phloem loading via the abaxial bundle sheath cells in maize leaves;Single-cell RNA sequencing of developing maize ears facilitates functional analysis and trait candidate gene discovery
bundle_sheath	Zm00001eb400750	Mitochondrial outer membrane protein porin 5	Mitochondrial outer membrane protein porin 5	Evidence for phloem loading via the abaxial bundle sheath cells in maize leaves;Single-cell RNA sequencing of developing maize ears facilitates functional analysis and trait candidate gene discovery
bundle_sheath	Zm00001eb302400	Pma1	Plasma membrane atpase 1	Single-cell RNA sequencing of developing maize ears facilitates functional analysis and trait candidate gene discovery
Early Cortex I,Early Pith,Endodermis Initials,Initials	Zm00001eb040040	Acp	Acyl carrier protein 1	Single-cell RNA sequencing of developing maize ears facilitates functional analysis and trait candidate gene discovery
Epidermis/LRC,Early Pith,QC,Initials	Zm00001eb015330	Zbp14	14 kda zinc-binding protein	Single-cell RNA sequencing of developing maize ears facilitates functional analysis and trait candidate gene discovery
Mature Outer Cortex II	Zm00001eb410170	Fiber protein fb19	Fiber protein fb19	Single-cell RNA sequencing of developing maize ears facilitates functional analysis and trait candidate gene discovery
QC,Initials	Zm00001eb068270	D-3-phosphoglycerate dehydrogenase 3, chloroplastic	D-3-phosphoglycerate dehydrogenase 3, chloroplastic	Single-cell RNA sequencing of developing maize ears facilitates functional analysis and trait candidate gene discovery
Epidermis/LRC	Zm00001eb354890	Uncharacterized LOC100381846	Glutamate--cysteine ligase b, chloroplastic	Single-cell RNA sequencing of developing maize ears facilitates functional analysis and trait candidate gene discovery
Mature Pith,Mature Endodermis,QC	Zm00001eb098580	Vdac1a	Voltage-dependent anion channel protein1a	Single-cell RNA sequencing of developing maize ears facilitates functional analysis and trait candidate gene discovery
Mature Outer Cortex II	Zm00001eb105410	Uncharacterized LOC100276162	Uncharacterized protein LOC100276162	Single-cell RNA sequencing of developing maize ears facilitates functional analysis and trait candidate gene discovery
Pericycle,Mature Endodermis,Early Endodermis	Zm00001eb059860	Uncharacterized LOC100275982	Accelerated cell death 11	Single-cell RNA sequencing of developing maize ears facilitates functional analysis and trait candidate gene discovery
Mature Cortex I,Epidermis/LRC,Early Cortex I,Early Cortex II	Zm00001eb283340	Nadh-ubiquinone oxidoreductase 10.5 kda subunit	Nadh-ubiquinone oxidoreductase 10.5 kda subunit	Single-cell RNA sequencing of developing maize ears facilitates functional analysis and trait candidate gene discovery
Mature Cortex I,Mature Outer Cortex II	Zm00001eb290920	Nadh dehydrogenase [ubiquinone] 1 alpha subcomplex subunit 1	Nadh dehydrogenase [ubiquinone] 1 alpha subcomplex subunit 1	Single-cell RNA sequencing of developing maize ears facilitates functional analysis and trait candidate gene discovery
Early Cortex I	Zm00001eb162930	Uncharacterized LOC100282241	Uncharacterized protein LOC100282241	Evidence for phloem loading via the abaxial bundle sheath cells in maize leaves;Single-cell RNA sequencing of developing maize ears facilitates functional analysis and trait candidate gene discovery
bundle_sheath	Zm00001eb077840	Grx1	Glutaredoxin homolog 1	Evidence for phloem loading via the abaxial bundle sheath cells in maize leaves;Single-cell RNA sequencing of developing maize ears facilitates functional analysis and trait candidate gene discovery
bundle_sheath	Zm00001eb406760	Uncharacterized LOC100284676	Act domain-containing protein acr12	Evidence for phloem loading via the abaxial bundle sheath cells in maize leaves;Single-cell RNA sequencing of developing maize ears facilitates functional analysis and trait candidate gene discovery
QC	Zm00001eb011490	Eukaryotic translation initiation factor ncbp	Eukaryotic translation initiation factor ncbp	Single-cell RNA sequencing of developing maize ears facilitates functional analysis and trait candidate gene discovery
QC	Zm00001eb271370	Uncharacterized LOC100191332	Uncharacterized LOC100191332	Single-cell RNA sequencing of developing maize ears facilitates functional analysis and trait candidate gene discovery
Endodermis Initials,QC,Initials	Zm00001eb332910	Uncharacterized LOC100192947	Uncharacterized protein LOC100192947	Single-cell RNA sequencing of developing maize ears facilitates functional analysis and trait candidate gene discovery
Mature Cortex I,Early Cortex I,Mature Outer Cortex II,Early Cortex II	Zm00001eb269510	V-type proton atpase subunit e1	V-type proton atpase subunit e1-like	Ground tissue circuitry regulates organ complexity in maize and Setaria;Single-cell RNA sequencing of developing maize ears facilitates functional analysis and trait candidate gene discovery
Initials	Zm00001eb188540	Rbx1	Ring-box protein 1a	Single-cell RNA sequencing of developing maize ears facilitates functional analysis and trait candidate gene discovery
Epidermis/LRC,Endodermis Initials,QC,Initials	Zm00001eb232530	60s ribosomal protein l37a-like	60s ribosomal protein l37a-like	Single-cell RNA sequencing of developing maize ears facilitates functional analysis and trait candidate gene discovery
Early Pith,Initials	Zm00001eb081650	Uncharacterized LOC100282505	Probable signal peptidase complex subunit 2	Single-cell RNA sequencing of developing maize ears facilitates functional analysis and trait candidate gene discovery
Early Endodermis	Zm00001eb131500	Abscisic stress-ripening protein 2	Abscisic stress-ripening protein 2	Single-cell RNA sequencing of developing maize ears facilitates functional analysis and trait candidate gene discovery
Endodermis Initials,Mature Cortex II	Zm00001eb161290	Aspartyl protease family protein 2	Aspartyl protease family protein 2-like	Ground tissue circuitry regulates organ complexity in maize and Setaria;Single-cell RNA sequencing of developing maize ears facilitates functional analysis and trait candidate gene discovery
Early Endodermis	Zm00001eb170050	Uncharacterized LOC100193759	Uncharacterized protein LOC100193759	Evidence for phloem loading via the abaxial bundle sheath cells in maize leaves;Single-cell RNA sequencing of developing maize ears facilitates functional analysis and trait candidate gene discovery
mesophyll	Zm00001eb103380	Cytochrome p450 71a1	Cytochrome p450 71a1	Evidence for phloem loading via the abaxial bundle sheath cells in maize leaves;Single-cell RNA sequencing of developing maize ears facilitates functional analysis and trait candidate gene discovery
bundle_sheath	Zm00001eb298270	Oxygen evolving enhancer protein 3 containing protein	Oxygen evolving enhancer protein 3 containing protein	Ground tissue circuitry regulates organ complexity in maize and Setaria;Single-cell RNA sequencing of developing maize ears facilitates functional analysis and trait candidate gene discovery
Epidermis/LRC,Initials	Zm00001eb266860	Uncharacterized LOC100278827	Outer envelope pore protein 16, chloroplastic	Ground tissue circuitry regulates organ complexity in maize and Setaria;Single-cell RNA sequencing of developing maize ears facilitates functional analysis and trait candidate gene discovery
QC	Zm00001eb226780	Mif	Macrophage migration inhibitory factor	Single-cell RNA sequencing of developing maize ears facilitates functional analysis and trait candidate gene discovery
Xylem	Zm00001eb235790	Uncharacterized LOC100216795	Uncharacterized protein LOC100216795	Single-cell RNA sequencing of developing maize ears facilitates functional analysis and trait candidate gene discovery
Early Cortex I,Endodermis Initials,Initials	Zm00001eb419950	Peptidyl-prolyl cis-trans isomerase 1	Peptidyl-prolyl cis-trans isomerase 1	Single-cell RNA sequencing of developing maize ears facilitates functional analysis and trait candidate gene discovery
Endodermis Initials,QC,Initials	Zm00001eb000700	Btf3	Uncharacterized LOC100422791	Single-cell RNA sequencing of developing maize ears facilitates functional analysis and trait candidate gene discovery
Epidermis/LRC	Zm00001eb217020	Uncharacterized LOC100277200	Uncharacterized protein LOC100277200	Single-cell RNA sequencing of developing maize ears facilitates functional analysis and trait candidate gene discovery
Xylem	Zm00001eb286400	Uncharacterized LOC100282145	Uncharacterized protein LOC100282145	Single-cell RNA sequencing of developing maize ears facilitates functional analysis and trait candidate gene discovery
Xylem	Zm00001eb091920	Csu850	Uncharacterized LOC100281622	Single-cell RNA sequencing of developing maize ears facilitates functional analysis and trait candidate gene discovery
Mature Pith,Mature Outer Cortex II,Mature Cortex II	Zm00001eb185300	Pip2c	Plasma membrane intrinsic protein 2	Ground tissue circuitry regulates organ complexity in maize and Setaria;Single-cell RNA sequencing of developing maize ears facilitates functional analysis and trait candidate gene discovery
Mature Pith,Mature Stele,Early Pith	Zm00001eb164750	Gpm747	Uncharacterized LOC100284287	Single-cell RNA sequencing of developing maize ears facilitates functional analysis and trait candidate gene discovery
Early Pith	Zm00001eb339850	Umc1236	Bidirectional sugar transporter sweet17	Single-cell RNA sequencing of developing maize ears facilitates functional analysis and trait candidate gene discovery
Mature Pith,Phloem	Zm00001eb259960	Umc2310	Uncharacterized LOC100281644	Single-cell RNA sequencing of developing maize ears facilitates functional analysis and trait candidate gene discovery
Early Pith	Zm00001eb276830	Uncharacterized LOC100278073	Uncharacterized protein LOC100278073	Single-cell RNA sequencing of developing maize ears facilitates functional analysis and trait candidate gene discovery
Mature Cortex I,Mature Outer Cortex I,Mature Outer Cortex II,Mature Cortex II	Zm00001eb052540	Tub3	Beta tubulin 3	Plant stem-cell organization and differentiation at single-cell resolution;Single-cell RNA sequencing of developing maize ears facilitates functional analysis and trait candidate gene discovery
Early Endodermis,Mature Cortex II	Zm00001eb326850	Umc1708	Uncharacterized LOC100277236	Single-cell RNA sequencing of developing maize ears facilitates functional analysis and trait candidate gene discovery
Mature Outer Cortex I,Mature Outer Cortex II	Zm00001eb115750	Idp610	Uncharacterized LOC100273624	Single-cell RNA sequencing of developing maize ears facilitates functional analysis and trait candidate gene discovery
Epidermis/LRC,Endodermis Initials,QC,Initials	Zm00001eb295940	Umc62	60s ribosomal protein l18a-2	Evidence for phloem loading via the abaxial bundle sheath cells in maize leaves;Single-cell RNA sequencing of developing maize ears facilitates functional analysis and trait candidate gene discovery
Mature Cortex I,Mature Outer Cortex II,mesophyll，mesophyll	Zm00001eb409450	Nitrilase-associated protein	Nitrilase-associated protein	Single-cell RNA sequencing of developing maize ears facilitates functional analysis and trait candidate gene discovery
Mature Outer Cortex I	Zm00001eb383830	Uaz235(px)	Peroxidase 52-like	Single-cell RNA sequencing of developing maize ears facilitates functional analysis and trait candidate gene discovery
Mature Outer Cortex I,Mature Outer Cortex II	Zm00001eb330540	Uncharacterized LOC100383323	Peroxidase 2	Single-cell RNA sequencing of developing maize ears facilitates functional analysis and trait candidate gene discovery
Early Pith	Zm00001eb303200	Dolichyl-diphosphooligosaccharide--protein glycosyltransferase 48 kdasubunit	Dolichyl-diphosphooligosaccharide--protein glycosyltransferase 48 kdasubunit	Single-cell RNA sequencing of developing maize ears facilitates functional analysis and trait candidate gene discovery
Epidermis/LRC,Early Pith,Endodermis Initials,QC,Initials	Zm00001eb273650	40s ribosomal protein s14-like	40s ribosomal protein s14-like	Single-cell RNA sequencing of developing maize ears facilitates functional analysis and trait candidate gene discovery
Epidermis/LRC,Early Pith,Endodermis Initials,QC,Initials	Zm00001eb191550	60s ribosomal protein l23	60s ribosomal protein l23	Single-cell RNA sequencing of developing maize ears facilitates functional analysis and trait candidate gene discovery
Mature Cortex II	Zm00001eb255240	Ann6	Annexin 2	Single-cell RNA sequencing of developing maize ears facilitates functional analysis and trait candidate gene discovery
Epidermis/LRC,Endodermis Initials,QC,Initials	Zm00001eb058980	40s ribosomal protein s29	40s ribosomal protein s29	Single-cell RNA sequencing of developing maize ears facilitates functional analysis and trait candidate gene discovery
Pericycle,Epidermis/LRC,Early Pith,Endodermis Initials,QC,Initials	Zm00001eb342960	Guanine nucleotide-binding protein beta subunit-like protein	Guanine nucleotide-binding protein beta subunit-like protein	Single-cell RNA sequencing of developing maize ears facilitates functional analysis and trait candidate gene discovery
Epidermis/LRC,Early Pith,Endodermis Initials,QC,Initials	Zm00001eb036790	Csu505(rpl7)	60s ribosomal protein l7a-1	Single-cell RNA sequencing of developing maize ears facilitates functional analysis and trait candidate gene discovery
Epidermis/LRC,Early Pith,Endodermis Initials,QC,Initials	Zm00001eb381630	Csu505(rpl7)	60s ribosomal protein l7a-1	Single-cell RNA sequencing of developing maize ears facilitates functional analysis and trait candidate gene discovery
Epidermis/LRC,Endodermis Initials,Initials	Zm00001eb277360	Protein nef1	Uncharacterized protein LOC100277314	Single-cell RNA sequencing of developing maize ears facilitates functional analysis and trait candidate gene discovery
Epidermis/LRC,Early Pith,Endodermis Initials,QC,Initials	Zm00001eb105120	60s ribosomal protein l15	60s ribosomal protein l15	Single-cell RNA sequencing of developing maize ears facilitates functional analysis and trait candidate gene discovery
Endodermis Initials	Zm00001eb144900	Umc1539	Uncharacterized protein LOC100282317	Single-cell RNA sequencing of developing maize ears facilitates functional analysis and trait candidate gene discovery
Mature Stele	Zm00001eb135050	Uncharacterized LOC100285146	Adenine phosphoribosyltransferase 1	Single-cell RNA sequencing of developing maize ears facilitates functional analysis and trait candidate gene discovery
Epidermis/LRC,Initials	Zm00001eb264480	Membrane protein	Membrane protein	Single-cell RNA sequencing of developing maize ears facilitates functional analysis and trait candidate gene discovery
Endodermis Initials,QC	Zm00001eb013760	Uncharacterized LOC100283964	Uncharacterized protein LOC100283964	Single-cell RNA sequencing of developing maize ears facilitates functional analysis and trait candidate gene discovery
Epidermis/LRC,Early Pith,Endodermis Initials,QC,Initials	Zm00001eb224520	60s ribosomal protein l27	60s ribosomal protein l27	Single-cell RNA sequencing of developing maize ears facilitates functional analysis and trait candidate gene discovery
Epidermis/LRC,Early Pith,Endodermis Initials,QC,Initials	Zm00001eb019230	60s ribosomal protein l37-like	60s ribosomal protein l37-like	Single-cell RNA sequencing of developing maize ears facilitates functional analysis and trait candidate gene discovery
Pericycle,Early Pith,Endodermis Initials,QC,Initials	Zm00001eb119260	40s ribosomal protein s15a	40s ribosomal protein s15a	Single-cell RNA sequencing of developing maize ears facilitates functional analysis and trait candidate gene discovery
Endodermis Initials,Initials	Zm00001eb143510	Uncharacterized LOC100285758	Peptidyl-prolyl cis-trans isomerase fkbp15-1	Single-cell RNA sequencing of developing maize ears facilitates functional analysis and trait candidate gene discovery
Epidermis/LRC,QC,Initials	Zm00001eb233730	Small nuclear ribonucleoprotein f	Small nuclear ribonucleoprotein f	Single-cell RNA sequencing of developing maize ears facilitates functional analysis and trait candidate gene discovery
Epidermis/LRC,Early Pith,Endodermis Initials,QC,Initials	Zm00001eb310700	Pco131134	60s ribosomal protein l35a-like	Single-cell RNA sequencing of developing maize ears facilitates functional analysis and trait candidate gene discovery
Early Endodermis	Zm00001eb179550	Pco079496	Uncharacterized protein LOC100275334	Single-cell RNA sequencing of developing maize ears facilitates functional analysis and trait candidate gene discovery
Pericycle,Early Pith,QC,Initials	Zm00001eb402880	Pco098402	60s ribosomal protein l21-like	Single-cell RNA sequencing of developing maize ears facilitates functional analysis and trait candidate gene discovery
Epidermis/LRC,Endodermis Initials,QC,Initials	Zm00001eb050060	Ufg10	40s ribosomal protein s15a	Single-cell RNA sequencing of developing maize ears facilitates functional analysis and trait candidate gene discovery
QC，Initials，Epidermis/LRC	Zm00001eb339460	Pco079748(219)	Nucleic acid-binding ob-fold-like protein	Single-cell RNA sequencing of developing maize ears facilitates functional analysis and trait candidate gene discovery
Endodermis Initials	Zm00001eb235880	26s protease regulatory subunit s10b	26s protease regulatory subunit s10b	Single-cell RNA sequencing of developing maize ears facilitates functional analysis and trait candidate gene discovery
Early Pith,Endodermis Initials,QC,Initials	Zm00001eb127430	Cl2646_1	T-complex protein 1 subunit beta-like	Single-cell RNA sequencing of developing maize ears facilitates functional analysis and trait candidate gene discovery
Epidermis/LRC,Endodermis Initials,Early Endodermis,QC,Initials	Zm00001eb393010	Probable small nuclear ribonucleoprotein g	Probable small nuclear ribonucleoprotein g	Single-cell RNA sequencing of developing maize ears facilitates functional analysis and trait candidate gene discovery
Pericycle，QC，Early Pith，Mature Stele	Zm00001eb209910	Nodulin protein	Nodulin protein	Single-cell RNA sequencing of developing maize ears facilitates functional analysis and trait candidate gene discovery
Epidermis/LRC,Early Pith,Endodermis Initials,QC,Initials	Zm00001eb206520	Nucleolin	Nucleolin	Single-cell RNA sequencing of developing maize ears facilitates functional analysis and trait candidate gene discovery
Epidermis/LRC,Endodermis Initials,QC,Initials	Zm00001eb005140	40s ribosomal protein s28	40s ribosomal protein s28	Single-cell RNA sequencing of developing maize ears facilitates functional analysis and trait candidate gene discovery
Epidermis/LRC,Early Pith,Endodermis Initials,Early Endodermis,QC,Initials	Zm00001eb095960	Ubiquitin-60s ribosomal protein l40-2	Ubiquitin-60s ribosomal protein l40-2	Single-cell RNA sequencing of developing maize ears facilitates functional analysis and trait candidate gene discovery
Epidermis/LRC,Endodermis Initials,QC,Initials	Zm00001eb188040	60s ribosomal protein l12	60s ribosomal protein l12	Single-cell RNA sequencing of developing maize ears facilitates functional analysis and trait candidate gene discovery
QC	Zm00001eb119330	Idp703	Eukaryotic translation initiation factor 3 subunit l-like	Ground tissue circuitry regulates organ complexity in maize and Setaria
Initials，Endodermis Initials，QC，Early Pith	Zm00001eb111360	Idp469	60s ribosomal protein l22-2	Single-cell RNA sequencing of developing maize ears facilitates functional analysis and trait candidate gene discovery
Stele,Phloem	Zm00001eb048800	Protein fatty acid export 5	Protein fatty acid export 5	Single-cell RNA sequencing of developing maize ears facilitates functional analysis and trait candidate gene discovery
Epidermis/LRC,Early Cortex II	Zm00001eb376140	Histone h3.2	Histone h3.2	Single-cell RNA sequencing of developing maize ears facilitates functional analysis and trait candidate gene discovery
Early Stele,Stele,Mature Pith,Phloem	Zm00001eb283580	Nadp-dependent malic enzyme	Nadp-dependent malic enzyme	Single-cell RNA sequencing of developing maize ears facilitates functional analysis and trait candidate gene discovery
Mature Outer Cortex I,Mature Stele	Zm00001eb130880	Sams1	S-adenosylmethionine synthase 1	Evidence for phloem loading via the abaxial bundle sheath cells in maize leaves
Mature Outer Cortex I,Stele,Mature Stele,mesophyll，mesophyll	Zm00001eb201890	Protein lyk5	Putative lysm-domain receptor-like protein kinase family protein	Single-cell RNA sequencing of developing maize ears facilitates functional analysis and trait candidate gene discovery
Early Cortex II	Zm00001eb243130	Histone h3	Histone h3	Single-cell RNA sequencing of developing maize ears facilitates functional analysis and trait candidate gene discovery
Phloem	Zm00001eb194050	Cytokinin-o-glucosyltransferase 2	Cytokinin-o-glucosyltransferase 2	Single-cell RNA sequencing of developing maize ears facilitates functional analysis and trait candidate gene discovery
Mature Outer Cortex I,Mature Outer Cortex II	Zm00001eb432510	Mha4	Proton-exporting atpase 4	Evidence for phloem loading via the abaxial bundle sheath cells in maize leaves;A cis-regulatory atlas in maize at single-cell
mesophyll	Zm00001eb319220	Rhodanese-like domain containing protein	Rhodanese-like domain containing protein	A cis-regulatory atlas in maize at single-cell resolution
guard_mother_cell,subsidiary_mother_cell	Zm00001eb344960	Bhlh22	Transcription factor fama	Single-cell RNA sequencing of developing maize ears facilitates functional analysis and trait candidate gene discovery
Mature Outer Cortex I,Mature Pith,Mature Stele	Zm00001eb131000	Peroxidase 1-like	Peroxidase 64	Single-cell RNA sequencing of developing maize ears facilitates functional analysis and trait candidate gene discovery
Stele,Mature Pith	Zm00001eb419890	Nad(p)h-dependent oxidoreductase	Nad(p)h-dependent oxidoreductase	Single-cell RNA sequencing of developing maize ears facilitates functional analysis and trait candidate gene discovery
Stele,Mature Pith,Mature Stele	Zm00001eb140320	Tidp3705	Cationic peroxidase spc4	Single-cell RNA sequencing of developing maize ears facilitates functional analysis and trait candidate gene discovery
Endodermis Initials	Zm00001eb107490	Tua5	Alpha tubulin 5	Single-cell RNA sequencing of developing maize ears facilitates functional analysis and trait candidate gene discovery
Early Pith,Endodermis Initials,QC,Initials	Zm00001eb299520	Probable lrr receptor-like serine/threonine-protein kinase at2g16250	Probable lrr receptor-like serine/threonine-protein kinase at2g16250	Single-cell RNA sequencing of developing maize ears facilitates functional analysis and trait candidate gene discovery
Mature Cortex I,Mature Cortex II	Zm00001eb194570	Expansin-a5	Expansin-a5	Single-cell RNA sequencing of developing maize ears facilitates functional analysis and trait candidate gene discovery
Stele	Zm00001eb288420	Nac domain-containing protein 82	Putative nac domain transcription factor superfamily protein	Single-cell RNA sequencing of developing maize ears facilitates functional analysis and trait candidate gene discovery
Mature Outer Cortex I,Mature Stele	Zm00001eb071700	Osjnba0041a02.21-like protein	Osjnba0041a02.21-like protein	Single-cell RNA sequencing of developing maize ears facilitates functional analysis and trait candidate gene discovery
Stele	Zm00001eb093580	Mate18	Multidrug and toxic compound extrusion18	Single-cell RNA sequencing of developing maize ears facilitates functional analysis and trait candidate gene discovery
Stele	Zm00001eb213010	Pco099903(195)	Leucine-rich repeat extensin-like protein 6	Single-cell RNA sequencing of developing maize ears facilitates functional analysis and trait candidate gene discovery
Mature Stele	Zm00001eb216000	Csu131	Alpha/beta-hydrolases superfamily protein	Single-cell RNA sequencing of developing maize ears facilitates functional analysis and trait candidate gene discovery
Stele,Mature Pith	Zm00001eb418060	Glutathione s-transferase2	Safener-induced	Comparative transcriptomic analysis of contrasting hybrid cultivars reveal key drought-responsive genes and metabolic pathways regulating drought stress tolerance in maize at various stages
	Zm00001eb433640	Chaperone dna j5	Dnaj domain containing protein	Comparative transcriptomic analysis of contrasting hybrid cultivars reveal key drought-responsive genes and metabolic pathways regulating drought stress tolerance in maize at various stages
	Zm00001eb396710	Abscisic acid receptor pyl4	Candidate gene associated with kernel weight	Comparative transcriptomic analysis of contrasting hybrid cultivars reveal key drought-responsive genes and metabolic pathways regulating drought stress tolerance in maize at various stages
Mature Outer Cortex I	Zm00001eb383830	Uaz235(px)	Candidate gene for response to low nitrogen stress	Comparative transcriptomic analysis of contrasting hybrid cultivars reveal key drought-responsive genes and metabolic pathways regulating drought stress tolerance in maize at various stages
Mature Outer Cortex I,Mature Stele	Zm00001eb301500	Chitinase7	Class iii endochitinase	Comparative transcriptomic analysis of contrasting hybrid cultivars reveal key drought-responsive genes and metabolic pathways regulating drought stress tolerance in maize at various stages
	Zm00001eb188280	Nine-cis-epoxycarotenoid dioxygenase6	Nine-cis-epoxycarotenoid dioxygenase6	Comparative transcriptomic analysis of contrasting hybrid cultivars reveal key drought-responsive genes and metabolic pathways regulating drought stress tolerance in maize at various stages
bundle_sheath	Zm00001eb033390	Zmpdct2	Plastidic general dicarboxylate transporter	Characterizing Regulatory and Functional Differentiation between Maize Mesophyll and Bundle Sheath Cells by Transcriptomic Analysis
bundle_sheath	Zm00001eb197410	Rbcs1	Ribulose bisphosphate carboxylase small subunit, chloroplastic	Characterizing Regulatory and Functional Differentiation between Maize Mesophyll and Bundle Sheath Cells by Transcriptomic Analysis
protoderm, L1_SAM, L1_leaf_primordia	Zm00001eb328280	Myb36	Transcription factor myb94	The FUSED LEAVES1;ADHERENT1 Regulatory Module Is Required For Maize Cuticle Development And Organ Separation
protoderm	Zm00001eb070050	Hdziv6_ocl6	Homeobox-leucine zipper protein roc2	Regulation of shoot epidermal cell differentiation by a pair of homeodomain proteins in Arabidopsis
companion_cells, xylem_parenchyma, phloem_parenchyma, pith_parenchyma	Zm00001eb402200	Sucrose transport protein sut1-like	Sucrose transport protein sut1-like	Sucrose Transporter ZmSut1 Expression and LOCalization Uncover New Insights into Sucrose Phloem Loading
companion_cells, xylem_parenchyma, phloem_parenchyma, pith_parenchyma	Zm00001eb005460	Sut1	Sucrose transporter 1	Sucrose Transporter ZmSut1 Expression and LOCalization Uncover New Insights into Sucrose Phloem Loading
xylem_parenchyma	Zm00001eb408350	Amino acid permease 3	Amino acid permease 3	High affinity amino acid transporters specifically expressed in xylem parenchyma and developing seeds of Arabidopsis
mesophyll	Zm00001eb038930	Mdh6	Malate dehydrogenase 6	Characterizing Regulatory and Functional Differentiation between Maize Mesophyll and Bundle Sheath Cells by Transcriptomic Analysis
Epidermis_2	Zm00001eb069090	Pep1	Plant elicitor peptide 1	Plant stem-cell organization and differentiation at single-cell resolution
Epidermis_2	Zm00001eb217390	Cold shock protein-1	Cold shock protein-1	Plant stem-cell organization and differentiation at single-cell resolution
mesophyll	Zm00001eb071650	Xyloglucan endotransglucosylase/hydrolase protein 15	Xyloglucan endotransglucosylase/hydrolase protein 15	Evidence for phloem loading via the abaxial bundle sheath cells in maize leaves
mesophyll cells	Zm00001eb074750	Ereb185	Ap2-erebp-transcription factor 185	A DREB-Like Transcription Factor From Maize (Zea mays), ZmDREB4.1, Plays a Negative Role in Plant Growth and Development
mesophyll cells	Zm00001eb376640	Mpk2	Map kinase2	PEG-mediated transient gene expression and silencing system in maize mesophyll protoplasts: a valuable tool for signal transduction study in maize
guard cell	Zm00001eb073420,Zm00001eb073430	Uncharacterized LOC103648441	Guard cell s-type anion channel slac1	Two calcium-dependent protein kinases enhance maize drought tolerance by activating anion channel ZmSLAC1 in guard cells
leaf vascular tissues	Zm00001eb324690	Uncharacterized LOC100285166	Calcium-dependent protein kinase 20	A cis-regulatory atlas in maize at single-cell resolution
leaf vascular tissues	Zm00001eb107190	Pco113038e	Calcium-dependent protein kinase 20	A cis-regulatory atlas in maize at single-cell resolution
leaf epidermis and vascular strands and abaxial epidermis	Zm00001eb204540	Kch3	Potassium channel3	The K+channel KZM2 is involved in stomatal movement bymodulating inward K+currents in maize guard cells
abaxial epidermis and guard cell	Zm00001eb238620	Kch7	Potassium channel7	Single-cell RNA sequencing of developing maize ears facilitates functional analysis and trait candidate gene discovery
leaf protoplast	Zm00001eb310270	WRKY79	WRKY-transcription factor 79	ZmWRKY79 positively regulates maize phytoalexin biosynthetic gene expression and is involved in stress response
maize mesophyll protoplasts.	Zm00001eb269810	Nactf21	Nac-transcription factor 21	ZmNST3 and ZmNST4 are master switches for secondary wall deposition in maize (Zea mays L.)
maize mesophyll protoplasts.	Zm00001eb378150	Nactf86	Nac-transcription factor 86	ZmNST3 and ZmNST4 are master switches for secondary wall deposition in maize (Zea mays L.)
L1_leaf_primordia	Zm00001eb126140	Ocl1	Outer cell layer 1	A cis-regulatory atlas in maize at single-cell resolution
L1_leaf_primordia	Zm00001eb319090	Ocl3	Outer cell layer 3	A cis-regulatory atlas in maize at single-cell resolution
L1_leaf_primordia	Zm00001eb024680	Ocl4	Ocl4 protein	A cis-regulatory atlas in maize at single-cell resolution
L1_leaf_primordia	Zm00001eb171720	Ocl5	Outer cell layer5a	A cis-regulatory atlas in maize at single-cell resolution
L1_leaf_primordia	Zm00001eb046050	Ad1	Acyltransferase	A cis-regulatory atlas in maize at single-cell resolution
L1_leaf_primordia	Zm00001eb328280	Myb36	Transcription factor myb94	A cis-regulatory atlas in maize at single-cell resolution
L1_leaf_primordia	Zm00001eb145150	As2	Asymmetric leaves2	A cis-regulatory atlas in maize at single-cell resolution
leaf_primordia	Zm00001eb056300	An3	Growth-regulating-factor-inteacting factor1	A cis-regulatory atlas in maize at single-cell resolution
leaf_primordia	Zm00001eb008680	Dl1	Drooping leaf ortholog1	A cis-regulatory atlas in maize at single-cell resolution
leaf_primordia	Zm00001eb400130	Uncharacterized LOC100502185	Protein drooping leaf	A cis-regulatory atlas in maize at single-cell resolution
leaf_primordia	Zm00001eb007950	Gt1	Uncharacterized LOC100274482	A cis-regulatory atlas in maize at single-cell resolution
leaf_primordia	Zm00001eb031760	Bif2	Barren inflorescence 2	A cis-regulatory atlas in maize at single-cell resolution
leaf_primordia	Zm00001eb062460	Ids1	Indeterminate spikelet 1	A cis-regulatory atlas in maize at single-cell resolution
leaf_primordia	Zm00001eb218590	Inverted formin-2-like	Inverted formin-2-like	A cis-regulatory atlas in maize at single-cell resolution
leaf_primordia	Zm00001eb404260	Rld1	Rolled leaf 1	A cis-regulatory atlas in maize at single-cell resolution
leaf_primordia	Zm00001eb126430	Fea3-0	Fea3 fasciated ear3	A cis-regulatory atlas in maize at single-cell resolution
leaf_primordia	Zm00001eb079890	Uncharacterized LOC103646325	Fon2-like cle protein1	A cis-regulatory atlas in maize at single-cell resolution
leaf_primordia	Zm00001eb220660	Zyb9	Yabby 9	A cis-regulatory atlas in maize at single-cell resolution
leaf_primordia	Zm00001eb427470	Zyb14	Yabby14	A cis-regulatory atlas in maize at single-cell resolution
leaf_primordia_meristem	Zm00001eb092480	Zyb9	Yabby 9	A cis-regulatory atlas in maize at single-cell resolution
leaf_primordia_meristem	Zm00001eb197430	Ns2	Narrow sheath 2	A cis-regulatory atlas in maize at single-cell resolution
leaf_tips	Zm00001eb220660	Zyb9	Yabby 9	A cis-regulatory atlas in maize at single-cell resolution
leaf_tips	Zm00001eb427470	Zyb14	Yabby14	A cis-regulatory atlas in maize at single-cell resolution
mesophyll	Zm00001eb038930	Mdh6	Malate dehydrogenase 6	A cis-regulatory atlas in maize at single-cell resolution
mesophyll	Zm00001eb106240	Pdrp1	Pdk regulatory protein1	A cis-regulatory atlas in maize at single-cell resolution
mesophyll	Zm00001eb158810	Carbonic anhydrase	Carbonic anhydrase1	A cis-regulatory atlas in maize at single-cell resolution
mesophyll	Zm00001eb383680	Ppc1	Phosphoenolpyruvate carboxylase 1	A cis-regulatory atlas in maize at single-cell resolution
mesophyll	Zm00001eb410930	Zmpomt1	Oxo-glutarate/malate transporter1	A cis-regulatory atlas in maize at single-cell resolution
developing_pavement_cell	Zm00001eb093670	Uncharacterized LOC100274320	Protein scarecrow	Plant stem-cell organization and differentiation at single-cell resolution
developing_pavement_cell	Zm00001eb204540	Zmk2.1	Potassium channel 3	Single cell RNA sequencing of developing maize ears facilitates functional analysis and trait candidate gene discovery
Mature_Endodermis	Zm00001eb094730	Uncharacterized LOC100282908	Spermidine synthase 1	Ground tissue circuitry regulates organ complexity in maize and Setaria
Mature_Endodermis	Zm00001eb100840	Ef hand family	Ef hand family	Ground tissue circuitry regulates organ complexity in maize and Setaria
Mature_Endodermis	Zm00001eb192400	Uncharacterized LOC100381464	Thioredoxin h2-1	Ground tissue circuitry regulates organ complexity in maize and Setaria
Mature_Endodermis	Zm00001eb208220	Ubiquitin-conjugating enzyme e2 28-like	Ubiquitin-conjugating enzyme e2 28-like	Ground tissue circuitry regulates organ complexity in maize and Setaria
Mature_Endodermis	Zm00001eb208810	18.9 kda heat shock protein-like	18.9 kda heat shock protein-like	Ground tissue circuitry regulates organ complexity in maize and Setaria
Mature_Endodermis	Zm00001eb266840	Csu1120	Metallothionein-like protein type 2	Ground tissue circuitry regulates organ complexity in maize and Setaria
Mature_Endodermis	Zm00001eb369930	Uncharacterized LOC100280992	Adhesive/proline-rich protein	Ground tissue circuitry regulates organ complexity in maize and Setaria
Mature_Endodermis	Zm00001eb402200	Sucrose transport protein sut1-like	Sucrose transport protein sut1-like	Ground tissue circuitry regulates organ complexity in maize and Setaria
Mature_Endodermis	Zm00001eb005460	Sut1	Sucrose transporter 1	Ground tissue circuitry regulates organ complexity in maize and Setaria
SAM	Zm00001eb288410	Cst1	Bidirectional sugar transporter sweet1b	Single cell RNA sequencing of developing maize ears facilitates functional analysis and trait candidate gene discovery
Vasculature	Zm00001eb235450	Umc1283	Ran bp2/nzf zinc finger-like superfamily protein	Plant stem-cell organization and differentiation at single-cell resolution
bulliform_cell	Zm00001eb092540	Rbcs	Ribulose bisphosphate carboxylase small subunit 2	Single cell RNA sequencing of developing maize ears facilitates functional analysis and trait candidate gene discovery
bundle_sheath	Zm00001eb197410	Rbcs1	Ribulose bisphosphate carboxylase small subunit 1	Plant stem-cell organization and differentiation at single-cell resolution
bundle_sheath	Zm00001eb164390	Rca1	Rubisco activase 1	Single cell RNA sequencing of developing maize ears facilitates functional analysis and trait candidate gene discovery
bundle_sheath	Zm00001eb200910	Uncharacterized LOC100272845	Fructose-bisphosphate aldolase, chloroplastic-like	Plant stem-cell organization and differentiation at single-cell resolution
cortex	Zm00001eb021350	Umc2229	Rhomboid-like protein 2	Plant stem-cell organization and differentiation at single-cell resolution
Cortex_Initials	Zm00001eb015160	Vq motif family protein expressed	Vq motif family protein expressed	Ground tissue circuitry regulates organ complexity in maize and Setaria
Early_Stele	Zm00001eb153760	Profilin	Profilin a	Ground tissue circuitry regulates organ complexity in maize and Setaria
Endodermis_Initials	Zm00001eb146740	Bola-like protein	Bola-like protein	Ground tissue circuitry regulates organ complexity in maize and Setaria
ground_meristem	Zm00001eb120190	Kch4	Potassium channel4	Single cell RNA sequencing of developing maize ears facilitates functional analysis and trait candidate gene discovery
Initials	Zm00001eb330880	Uncharacterized LOC100275372	Ricin b-like lectin r40g2	Ground tissue circuitry regulates organ complexity in maize and Setaria
Mature_Endodermis	Zm00001eb012910	Gst50	Glutathione transferase50	Ground tissue circuitry regulates organ complexity in maize and Setaria
Mature_Outer_Cortex_I	Zm00001eb053220	Protein nrt1/ ptr family 2.9	Protein nrt1/ ptr family 2.11	Ground tissue circuitry regulates organ complexity in maize and Setaria
Mature_Pith	Zm00001eb166490	Pistil-specific extensin-like protein	Pistil-specific extensin-like protein	Ground tissue circuitry regulates organ complexity in maize and Setaria
Mature_Pith	Zm00001eb242690	Csu308	Copper transport protein cch-like	Ground tissue circuitry regulates organ complexity in maize and Setaria
Meristem_1	Zm00001eb075940	Gpm636	ABC transporter g family member 11	Plant stem-cell organization and differentiation at single-cell resolution
Meristem_2	Zm00001eb051030	Cbl-interacting serine/threonine-protein kinase 15	Cbl-interacting serine/threonine-protein kinase 15	Plant stem-cell organization and differentiation at single-cell resolution
mesophyll_1	Zm00001eb251520	Phosphoribulokinase	Phosphoribulokinase	Single cell RNA sequencing of developing maize ears facilitates functional analysis and trait candidate gene discovery
mesophyll_1	Zm00001eb301210	Putative ribose-5-phosphate isomerase 3 chloroplastic	Putative ribose-5-phosphate isomerase 3 chloroplastic	Single cell RNA sequencing of developing maize ears facilitates functional analysis and trait candidate gene discovery
mesophyll_1	Zm00001eb011080	Phosphoenolpyruvate carboxykinase	Phosphoenolpyruvate carboxykinase	Single cell RNA sequencing of developing maize ears facilitates functional analysis and trait candidate gene discovery
mesophyll_1	Zm00001eb056340	Plastid adp-glucose pyrophosphorylase large subunit	Plastid adp-glucose pyrophosphorylase large subunit	Single cell RNA sequencing of developing maize ears facilitates functional analysis and trait candidate gene discovery
vascular_sclerenchyma	Zm00001eb015950	Photosystem ii 11 kd protein	Photosystem ii 11 kd protein	Plant stem-cell organization and differentiation at single-cell resolution
Xylem	Zm00001eb256560	Uncharacterized LOC100191536	Uncharacterized LOC100191536	Ground tissue circuitry regulates organ complexity in maize and Setaria
Xylem	Zm00001eb015720	Uncharacterized LOC100382229	Probable leucine-rich repeat receptor-like protein kinase at5g49770	Ground tissue circuitry regulates organ complexity in maize and Setaria
xylem_parenchyma	Zm00001eb266820	Csu275a(mtl)	Metallothionein-like protein 2c	Plant stem-cell organization and differentiation at single-cell resolution
xylem_parenchyma	Zm00001eb183170	Photosynthetic ndh subunit of lumenal LOCation 2, chloroplastic	Photosynthetic ndh subunit of lumenal LOCation 2, chloroplastic	Single cell RNA sequencing of developing maize ears facilitates functional analysis and trait candidate gene discovery

## Sheet: Table S4
Table S4 Genes indicate the identified top10 marker genes for each cluster.
Gene	p_val	avg_log2FC	pct.1	pct.2	p_val_adj	cluster	Gene annotation	Gene Name
Zm00001eb011080	0	4.19349	0.573	0.021	0	bundle_sheath	Phosphoenolpyruvate carboxykinase	pck1
Zm00001eb100530	0	4.15186	0.788	0.075	0	bundle_sheath	Nucleoporin58
Zm00001eb121470	0	3.92136	0.739	0.065	0	bundle_sheath	NADP malic enzyme 3	me3
Zm00001eb125400	0	1.05475	0.435	0.005	0	bundle_sheath	Metal tolerance protein c3
Zm00001eb140540	0	1.97768	0.364	0.004	0	bundle_sheath	Protein reticulata-related 4, chloroplastic	AY112215
Zm00001eb251520	0	2.76991	0.45	0.007	0	bundle_sheath	Phosphoribulokinase	prk1
Zm00001eb261910	0	1.77189	0.443	0.009	0	bundle_sheath	Uncharacterized LOC100193292	csu70
Zm00001eb406880	0	1.53025	0.54	0.011	0	bundle_sheath	Glycerine dehydrogenase (decarboxylating), mitochondrial	gdcp1
Zm00001eb408010	0	3.85221	0.521	0.012	0	bundle_sheath	Uncharacterized LOC100273196	pzb01301
Zm00001eb408920	0	3.49715	0.507	0.009	0	bundle_sheath	Sweet13a
Zm00001eb018910	0	5.45212	0.887	0.002	0	companion_cell	Uncharacterized LOC100284981
Zm00001eb192400	0	3.64861	0.783	0.001	0	companion_cell	Uncharacterized LOC100381464	IDP1421
Zm00001eb262910	0	4.42572	0.755	0.001	0	companion_cell	Thioredoxin H-type	scmv1
Zm00001eb330890	0	3.88735	0.642	0.001	0	companion_cell	Stress responsive protein
Zm00001eb330900	0	4.5713	0.726	0.001	0	companion_cell	Stress responsive protein
Zm00001eb331330	0	3.17454	0.708	0.001	0	companion_cell	Nicotianamine synthase 3	nas5
Zm00001eb336100	0	3.37411	0.651	0	0	companion_cell	Lectin-like protein
Zm00001eb362290	0	5.40879	0.83	0.002	0	companion_cell	Uncharacterized LOC100275965	pco113764
Zm00001eb362480	0	6.88004	0.972	0.007	0	companion_cell	Uncharacterized LOC100285704	bss1
Zm00001eb407630	0	5.43347	0.689	0.002	0	companion_cell	Salt stress-induced protein
Zm00001eb031880	0	1.89682	0.269	0	0	epidermis	Uncharacterized LOC103640606
Zm00001eb071980	0	1.68424	0.325	0.001	0	epidermis	Wall-associated receptor kinase 4
Zm00001eb163880	0	4.16173	0.667	0.009	0	epidermis	Uncharacterized LOC100274469	umc1594
Zm00001eb189220	0	2.22826	0.389	0.002	0	epidermis	Neutral/alkaline invertase	invan1
Zm00001eb199730	0	1.8723	0.363	0.001	0	epidermis	Glycerophosphodiester phosphodiesterase gdpdl3	gpx14
Zm00001eb278010	0	1.80982	0.256	0	0	epidermis	Uncharacterized LOC109940357
Zm00001eb354450	0	2.51691	0.513	0.004	0	epidermis	Os05g0140333-like protein
Zm00001eb381550	0	7.71308	0.94	0.018	0	epidermis	Glycerine-rich cell wall structural protein
Zm00001eb388600	0	2.09257	0.295	0	0	epidermis	G-type lectin s-receptor-like serine/threonine-protein kinase at1g11330
Zm00001eb395990	0	4.24624	0.598	0.002	0	epidermis	Uncharacterized LOC103639216
Zm00001eb038730	0	3.40203	0.574	0.005	0	guard_mother_cell	Phosphate transporter protein7	pht7
Zm00001eb098720	0	2.92882	0.469	0.003	0	guard_mother_cell	Uncharacterized LOC100277746
Zm00001eb119670	0	1.70326	0.305	0.002	0	guard_mother_cell	Uncharacterized LOC103649559
Zm00001eb120190	0	3.27263	0.574	0.003	0	guard_mother_cell	Potassium channel4	kch4
Zm00001eb201930	0	1.09626	0.221	0	0	guard_mother_cell	Uncharacterized LOC100384664	myb61
Zm00001eb246490	0	1.50769	0.361	0.003	0	guard_mother_cell	Serine/threonine-protein kinase oxi1
Zm00001eb292890	0	3.45364	0.353	0.001	0	guard_mother_cell	O-methyltransferase zrp4-like
Zm00001eb294170	0	2.28699	0.542	0.004	0	guard_mother_cell	Ras-related protein rab7
Zm00001eb344960	0	2.83297	0.698	0.016	0	guard_mother_cell	Transcription factor fama	bhlh22
Zm00001eb388490	0	2.59453	0.612	0.005	0	guard_mother_cell	Uncharacterized LOC100279972
Zm00001eb003760	0	1.55847	0.828	0.631	0	mesophyll	Uncharacterized LOC100275482	lls1
Zm00001eb056510	0	1.02621	0.95	0.904	0	mesophyll	Alcohol dehydrogenase 1	adh1
Zm00001eb114860	0	1.49382	0.862	0.632	0	mesophyll	Harpin binding protein 1	hrbp1
Zm00001eb138650	0	2.25101	0.891	0.66	0	mesophyll	Photosystem I N subunit 1	psan1
Zm00001eb171230	0	2.57209	0.958	0.774	0	mesophyll	Photosystem II3	psb3
Zm00001eb273380	0	2.47139	0.93	0.612	0	mesophyll	Uncharacterized LOC100272890	oec33
Zm00001eb287770	0	2.86617	0.971	0.804	0	mesophyll	Pyruvate, orthophosphate dikinase 1	pdk1
Zm00001eb305640	0	2.41868	0.82	0.283	0	mesophyll	Pgr5-like protein 1b chloroplastic
Zm00001eb318150	0	0.449854	0.932	0.887	0	mesophyll	Beta-glucosidase 11
Zm00001eb320890	0	2.7143	0.894	0.664	0	mesophyll	Chlorophyll a-b binding protein 2
Zm00001eb002100	0	1.1307	0.437	0.022	0	protoderm	Putative calcium-dependent protein kinase family protein
Zm00001eb012910	0	1.0661	0.407	0.014	0	protoderm	Glutathione s-transferase L2 chloroplastic
Zm00001eb048950	0	2.04924	0.544	0.033	0	protoderm	Probable potassium transporter 16	hak16
Zm00001eb075940	0	2.46822	0.658	0.024	0	protoderm	ABC transporter g family member 11
Zm00001eb076900	0	2.48569	0.785	0.137	0	protoderm	Probable metal-nicotianamine transporter YSL13	ysl13
Zm00001eb167740	0	2.07593	0.623	0.026	0	protoderm	3-ketoacyl-CoA synthase 2	kcs3
Zm00001eb222400	0	2.16937	0.593	0.041	0	protoderm	Silicon efflux transporter LSI2
Zm00001eb228180	0	1.44833	0.572	0.061	0	protoderm	Putative ring zinc finger domain superfamily protein
Zm00001eb248170	0	1.9046	0.557	0.083	0	protoderm	Serine carboxypeptidase-like 34
Zm00001eb289580	0	1.11338	0.433	0.029	0	protoderm	Uncharacterized LOC100191740	gpat11

## Sheet: Table S5 
Table S5 Genes differentially expressed between R99 and N110 in each cell types.
Gene	p_val	avg_log2FC	pct.2	pct.1	p_val_adj	N110	R99	cluster	Gene annotation	Gene Name
Zm00001eb000420	2.49e-51	-1.45238	0.504	0.301	7.93e-47	3.01401	0.466789	protoderm	Immediate-early protein RSP40	umc1613
Zm00001eb000850	8.78e-28	0.506937	0.057	0.214	2.8e-23	0.484796	1.10994	protoderm	Uncharacterized LOC103630728	umc1177
Zm00001eb001810	2.81e-74	0.785158	0.379	0.716	8.97e-70	1.07631	2.57807	protoderm	DUF21 domain-containing protein	AY107629
Zm00001eb001900	3.45e-73	1.03779	0.608	0.834	1.1e-68	3.30601	7.8406	protoderm	DUF21 domain-containing protein
Zm00001eb002100	9.23e-87	0.819784	0.251	0.659	2.95e-82	0.804249	2.18475	protoderm	Putative calcium-dependent protein kinase family protein
Zm00001eb002660	9.57e-70	0.903726	0.108	0.439	3.05e-65	0.291102	1.41551	protoderm	Chitin elicitor-binding protein-like
Zm00001eb002690	2.29e-148	1.41126	0.396	0.811	7.29e-144	1.32358	5.18003	protoderm	Chitin elicitor-binding protein-like
Zm00001eb002940	1.03e-21	-0.648291	0.318	0.186	3.3e-17	0.883055	0.201457	protoderm	Uncharacterized LOC100284067
Zm00001eb002950	0	-4.44011	0.952	0.334	0	43.9883	1.07249	protoderm	Glutathione transferase31	gst31
Zm00001eb003110	7.96e-13	-0.545676	0.308	0.214	2.54e-08	0.816251	0.24426	protoderm	Cyclin dependent kinase inhibitor	cki3
Zm00001eb003460	2.1e-74	0.763933	0.238	0.589	6.71e-70	0.53859	1.6127	protoderm	ABC transporter C family MRP4
Zm00001eb003730	5.63e-21	-0.805559	0.434	0.304	1.8e-16	2.34637	0.914591	protoderm	Tonoplast intrinsic protein 1
Zm00001eb003760	1.16e-60	0.658983	0.349	0.69	3.7e-56	1.13255	2.36723	protoderm	Uncharacterized LOC100275482	lls1
Zm00001eb004400	2.5e-70	0.760954	0.219	0.559	7.97e-66	0.435818	1.43315	protoderm	DEAD-box ATP-dependent RNA helicase 38
Zm00001eb004420	9.87e-09	-0.527451	0.581	0.637	0.000314698	2.77409	1.61839	protoderm	YTH domain-containing protein ECT2-like	umc2224
Zm00001eb004670	2.64e-20	-0.731328	0.398	0.271	8.43e-16	1.41621	0.455402	protoderm	Heat stress transcription factor A-2d	hsftf13
Zm00001eb005060	6.97e-17	-0.776446	0.451	0.385	2.22e-12	1.63961	0.541014	protoderm	Putative phosphopantothenoylcysteine decarboxylase
Zm00001eb005430	3.88e-75	0.687353	0.341	0.697	1.24e-70	0.872947	2.01605	protoderm	Kelch motif family protein
Zm00001eb005530	2.15e-94	0.84259	0.215	0.627	6.85e-90	0.463801	1.62499	protoderm	Copper-transporting ATPase PAA2, chloroplastic
Zm00001eb005990	4.81e-40	-0.997474	0.459	0.267	1.53e-35	1.79923	0.402069	protoderm	Protein TIFY 11c	zim27
Zm00001eb006000	1.1e-114	1.54842	0.683	0.868	3.5e-110	5.10389	16.8537	protoderm	Protein TIFY 11b	zim16
Zm00001eb006430	1.19e-24	-0.811544	0.221	0.083	3.78e-20	1.34485	0.336029	protoderm	Hydroxycinnamoyltransferase2	hct2
Zm00001eb006690	4.83e-121	1.01742	0.844	0.972	1.54e-116	28.1846	58.0783	protoderm	Arabinogalactan protein 1-like
Zm00001eb006720	1.97e-75	0.867901	0.547	0.819	6.29e-71	2.23739	4.90825	protoderm	Uncharacterized LOC100275925
Zm00001eb006760	3.67e-59	0.608111	0.086	0.368	1.17e-54	0.185901	0.807624	protoderm	BTB/POZ domain-containing protein SR1IP1
Zm00001eb007060	1.46e-49	-0.772371	0.91	0.871	4.65e-45	20.5318	11.6059	protoderm	Nodulin-related protein 1	umc1467
Zm00001eb008200	1.34e-51	-0.806383	0.259	0.053	4.29e-47	0.92422	0.100295	protoderm	Cytochrome b561 and DOMON domain-containing protein At4g12980-like
Zm00001eb008550	3.57e-74	0.707589	0.414	0.748	1.14e-69	1.20074	2.59397	protoderm	Sugar transport protein 13	pco109407
Zm00001eb008810	3.16e-255	2.52009	0.499	0.932	1.01e-250	4.35682	29.7276	protoderm	Sugar transport protein 13
Zm00001eb008920	1.82e-72	0.723437	0.19	0.555	5.79e-68	0.616468	1.66897	protoderm	Glutamine synthetase 6	kcs28
Zm00001eb009090	3.71e-102	1.27897	0.064	0.447	1.18e-97	0.127255	1.73545	protoderm	Glutamine synthetase 6	gln6
Zm00001eb009100	5.56e-70	0.519515	0.061	0.362	1.77e-65	0.0814446	0.550221	protoderm	Heat stress transcription factor A-9
Zm00001eb009170	3.25e-36	0.506879	0.423	0.676	1.04e-31	1.3518	2.34185	protoderm	Heat stress transcription factor A-9	hsftf14
Zm00001eb009540	1e-28	-0.896247	0.426	0.28	3.2e-24	1.55296	0.37166	protoderm	Branched-chain-amino-acid aminotransferase
Zm00001eb010210	1.06e-137	1.90471	0.222	0.685	3.38e-133	0.75405	5.56776	protoderm	Immediate-early fungal elicitor protein CMPG1
Zm00001eb010230	8.38e-103	0.909371	0.278	0.689	2.67e-98	0.608092	2.02036	protoderm	3-ketoacyl-CoA synthase 1
Zm00001eb010310	1.82e-10	-0.664275	0.409	0.348	5.82e-06	1.48326	0.566954	protoderm	Uncharacterized LOC100192857
Zm00001eb010370	1.19e-26	-1.04285	0.53	0.423	3.78e-22	3.0033	0.943072	protoderm	Actin-depolymerizing factor 5	adf5
Zm00001eb010500	2.88e-274	2.49363	0.46	0.908	9.19e-270	1.54607	13.3393	protoderm	3-ketoacyl-CoA synthase 1	kcs11
Zm00001eb010530	1.88e-29	-1.60613	0.676	0.671	5.98e-25	9.87139	2.57101	protoderm	Heat shock protein26	hsp26
Zm00001eb010610	3.98e-85	0.930988	0.295	0.668	1.27e-80	0.718669	2.27678	protoderm	ACT domain-containing protein ACR8
Zm00001eb010620	1.57e-46	0.502836	0.217	0.501	4.99e-42	0.464643	1.07539	protoderm	Calcium-binding EF-hand family protein	atg9
Zm00001eb010730	4.21e-103	1.07736	0.199	0.62	1.34e-98	0.471302	2.10469	protoderm	Calcium-binding EF-hand family protein
Zm00001eb010860	2.04e-16	0.509188	0.189	0.339	6.52e-12	0.456068	1.07235	protoderm	Topless-related2
Zm00001eb011820	4.92e-70	0.590071	0.035	0.317	1.57e-65	0.0443336	0.572057	protoderm	Oxysterol-binding protein-related protein 3C	AY109929
Zm00001eb011880	4.62e-136	-2.34032	0.599	0.182	1.47e-131	5.93894	0.370205	protoderm	17.9 kDa class I heat shock protein-like
Zm00001eb011900	7.47e-47	-1.32119	0.733	0.677	2.38e-42	10.3267	3.53301	protoderm	17.9 kDa class I heat shock protein-like	hsp9
Zm00001eb011930	6.35e-108	-2.34685	0.844	0.687	2.03e-103	46.1829	8.27498	protoderm	Class I heat shock protein 3	hsp11
Zm00001eb012080	3.96e-08	-0.572209	0.484	0.447	0.00126279	1.82171	0.897846	protoderm	DNA-binding protein
Zm00001eb012270	8.95e-57	-1.56625	0.528	0.308	2.86e-52	3.77447	0.612266	protoderm	Haloacid dehalogenase-like hydrolase (HAD) superfamily protein	pco074808a
Zm00001eb012300	2.6e-81	0.723502	0.259	0.631	8.29e-77	0.56849	1.58987	protoderm	Oxysterol-binding protein-related protein 3C
Zm00001eb012590	8.41e-67	0.580806	0.108	0.422	2.68e-62	0.182853	0.769175	protoderm	HO complex subunit 4
Zm00001eb012910	1.6e-140	1.12734	0.076	0.559	5.1e-136	0.128479	1.46523	protoderm	Glutathione S-transferase L2 chloroplastic
Zm00001eb012920	2.38e-08	-0.537908	0.632	0.647	0.000759591	4.04871	2.47739	protoderm	Glutathione S-transferase L2 chloroplastic	pco124824
Zm00001eb012930	2.53e-221	-2.91972	0.853	0.515	8.08e-217	18.6522	1.59709	protoderm	Safener induced 1	saf1
Zm00001eb013120	5.12e-84	0.661372	0.165	0.538	1.63e-79	0.275578	1.01744	protoderm	Phosphatidylinositol transfer protein 2	pco085840
Zm00001eb013450	1.73e-219	2.37219	0.346	0.837	5.52e-215	1.3462	11.1468	protoderm	Probable protein phosphatase 2C
Zm00001eb013520	6.25e-21	-0.879752	0.194	0.076	1.99e-16	1.08073	0.130796	protoderm	Pyruvate decarboxylase 3	pdc3
Zm00001eb013740	4.36e-59	0.726239	0.439	0.731	1.39e-54	1.40894	2.98515	protoderm	Multidrug resistance protein ABC transporter family protein	AY110632
Zm00001eb014930	4.71e-167	1.3057	0.055	0.596	1.5e-162	0.139648	1.81725	protoderm	Galactinol synthase 1
Zm00001eb015160	5.98e-67	-1.91744	0.465	0.196	1.91e-62	4.24846	0.389392	protoderm	VQ motif-transcription factor3	vq3
Zm00001eb015380	3.59e-11	-0.540498	0.565	0.566	1.15e-06	2.35093	1.30388	protoderm	ELMO domain-containing protein C
Zm00001eb015510	8.43e-50	0.708589	0.605	0.795	2.69e-45	3.04819	5.61557	protoderm	Putative thioredoxin superfamily protein
Zm00001eb015550	4.63e-17	-0.908673	0.641	0.664	1.48e-12	4.67323	2.02199	protoderm	Putative thioredoxin superfamily protein
Zm00001eb015570	1.01e-22	-0.795386	0.606	0.527	3.22e-18	3.46739	1.57406	protoderm	NAC domain-containing protein 92	nactf11
Zm00001eb016250	1.42e-39	-0.829266	0.276	0.087	4.53e-35	1.04438	0.150609	protoderm	E3 ubiquitin-protein ligase EL5
Zm00001eb016910	1.11e-65	-1.12678	0.739	0.693	3.53e-61	5.62265	2.03275	protoderm	Calcium-dependent protein kinase 20
Zm00001eb016940	2.13e-168	1.48057	0.276	0.784	6.79e-164	0.754996	3.89747	protoderm	Superoxide dismutase 4	sod4
Zm00001eb016950	7.65e-30	-0.971337	0.461	0.308	2.44e-25	2.08018	0.570991	protoderm	Endoribonuclease Dicer homolog 1
Zm00001eb016960	2.8e-14	-0.663191	0.451	0.365	8.92e-10	1.55333	0.612375	protoderm	Nascent polypeptide-associated complex alpha subunit-like protein
Zm00001eb017400	3.37e-36	-1.01851	0.377	0.192	1.08e-31	1.65622	0.31118	protoderm	Flavanone 3-hydroxylase3	fht2
Zm00001eb017660	5.23e-72	0.557066	0.115	0.458	1.67e-67	0.247127	0.834865	protoderm	Novel plant SNARE 13-like
Zm00001eb018660	6.66e-185	-2.46826	0.595	0.079	2.12e-180	6.52875	0.360512	protoderm	5-pentadecatrienyl resorcinol O-methyltransferase-like	bx10
Zm00001eb018700	1.83e-91	0.759464	0.06	0.424	5.83e-87	0.193442	1.02033	protoderm	Protein LNK1
Zm00001eb018990	2.84e-89	-1.53015	0.758	0.599	9.07e-85	7.02032	1.77696	protoderm	Histone H3	uaz248a(his3)
Zm00001eb019230	3.9e-23	-0.574662	0.249	0.115	1.24e-18	0.664906	0.117891	protoderm	60S ribosomal protein L37-like
Zm00001eb019530	9.98e-129	1.1922	0.072	0.529	3.18e-124	0.196262	1.73348	protoderm	Nucleoredoxin 1	nrx1
Zm00001eb019620	1.13e-45	-1.12884	0.435	0.195	3.61e-41	2.78732	0.731879	protoderm	Serine/threonine-protein kinase
Zm00001eb019700	7.37e-77	0.564928	0.155	0.511	2.35e-72	0.25582	0.857752	protoderm	EF hand family protein
Zm00001eb019840	1.5e-84	0.773114	0.174	0.555	4.8e-80	0.369801	1.34093	protoderm	Zinc transporter 2
Zm00001eb020640	5.3e-116	-1.93741	0.477	0.101	1.69e-111	3.52922	0.182506	protoderm	Zinc finger protein AZF2
Zm00001eb020650	1.57e-41	-0.568354	0.256	0.071	5.01e-37	0.594821	0.075525	protoderm	Zinc finger protein AZF2
Zm00001eb021590	0	-4.15281	0.881	0.047	0	17.9841	0.0672615	protoderm	Glutathione S-transferase GST 34	gst34
Zm00001eb021720	3.77e-74	-1.11254	0.392	0.103	1.2e-69	1.63888	0.220427	protoderm	Glutathione transferase30	gst30
Zm00001eb022040	1.37e-13	-0.558313	0.262	0.162	4.37e-09	0.785892	0.212791	protoderm	Protein CURVATURE THYLAKOID 1B, chloroplastic-like	IDP1986
Zm00001eb022980	7.11e-125	-2.24491	0.63	0.269	2.27e-120	5.84592	0.444264	protoderm	Proline oxidase	pza03240
Zm00001eb023780	1.13e-06	-0.515745	0.313	0.247	0.0361053	1.27109	0.588475	protoderm	Transcription factor MYBS2	mybr32
Zm00001eb025020	9.91e-86	0.808141	0.195	0.576	3.16e-81	0.408922	1.46696	protoderm	Lysine-specific demethylase JMJ706	jmj14
Zm00001eb025040	2.83e-139	1.18988	0.576	0.874	9.04e-135	2.40811	6.77504	protoderm	Choline-phosphate cytidylyltransferase B	sro2
Zm00001eb025170	7.97e-208	2.0117	0.218	0.806	2.54e-203	0.762658	6.10803	protoderm	Choline-phosphate cytidylyltransferase B
Zm00001eb025780	4.87e-73	0.700241	0.387	0.725	1.55e-68	1.03169	2.30103	protoderm	Monoglyceride lipase
Zm00001eb026120	2.99e-20	-0.74877	0.464	0.362	9.55e-16	1.6322	0.56645	protoderm	Caffeoylshikimate esterase-like	AY109678
Zm00001eb028390	1.28e-44	-0.570079	0.262	0.068	4.1e-40	0.610981	0.0851247	protoderm	Phosphatidylinositol:ceramide inositolphosphotransferase-like
Zm00001eb029200	5.82e-62	0.624175	0.749	0.937	1.86e-57	7.27925	11.761	protoderm	RNA-binding (RRM/RBD/RNP motifs) family protein
Zm00001eb029710	1.96e-97	0.888981	0.162	0.557	6.24e-93	0.245816	1.30709	protoderm	Probable LRR receptor-like serine/threonine-protein kinase At3g47570
Zm00001eb030190	3.35e-39	-1.29064	0.367	0.174	1.07e-34	2.11253	0.272308	protoderm	Zinc-finger protein 1
Zm00001eb031100	3.66e-163	1.41164	0	0.503	1.17e-158	0	1.6604	protoderm	Hypothetical protein ZEAMMB73_Zm00001d030981
Zm00001eb031590	1.5e-70	0.844976	0.598	0.842	4.8e-66	3.59608	7.25565	protoderm	GTP binding protein
Zm00001eb031980	6.06e-45	0.54523	0.394	0.689	1.93e-40	1.03894	1.97533	protoderm	GTP binding protein	TIDP3496
Zm00001eb032280	1.92e-70	1.05413	0.283	0.619	6.11e-66	0.865647	2.87395	protoderm	Copper chaperone
Zm00001eb032760	1.48e-92	0.617995	0.13	0.526	4.74e-88	0.231509	0.890047	protoderm	Ras-related protein Rab5A Ras	rhn1
Zm00001eb033000	5.86e-10	-0.573981	0.533	0.532	1.87e-05	2.0716	1.06338	protoderm	Ubiquitin-conjugating enzyme E2 W	uce1
Zm00001eb033030	1.25e-16	-0.542064	0.742	0.744	3.98e-12	5.61663	3.54422	protoderm	Dimboa UDP-glucosyltransferase BX9	bx9
Zm00001eb033130	6.06e-37	0.762074	0.387	0.647	1.93e-32	2.83781	5.50865	protoderm	AAA-ATPase ASD, mitochondrial-like
Zm00001eb033140	2.71e-21	0.57286	0.765	0.868	8.65e-17	9.44331	14.5341	protoderm	Beta-glucuronosyltransferase GlcAT14B
Zm00001eb033150	2.42e-31	0.772744	0.349	0.553	7.72e-27	1.03755	2.48119	protoderm	Dof zinc finger protein MNB1A	asg11
Zm00001eb033440	3.44e-55	-1.1141	0.84	0.729	1.1e-50	35.4434	15.836	protoderm	Blue copper protein
Zm00001eb033580	6.32e-17	-0.624939	0.605	0.528	2.02e-12	3.25725	1.7606	protoderm	Aldolase-type TIM barrel family protein	pco099340a
Zm00001eb033670	6.51e-75	0.85085	0.216	0.572	2.08e-70	0.51941	1.74035	protoderm	RING-H2 finger protein
Zm00001eb033870	9.81e-59	1.14793	0.462	0.761	3.13e-54	3.45721	8.87698	protoderm	Alkaline alpha galactosidase 3	aga3
Zm00001eb033880	9.8e-196	1.94598	0.008	0.589	3.13e-191	0.0144286	2.90859	protoderm	Probable galactinol--sucrose galactosyltransferase 1	rafs2
Zm00001eb034090	4.43e-53	0.606592	0.21	0.514	1.41e-48	0.433195	1.18227	protoderm	Hypothetical protein ZEAMMB73_Zm00001d031364
Zm00001eb035010	5.72e-125	1.4108	0.393	0.764	1.82e-120	1.22143	4.90646	protoderm	Psbp domain-containing protein 3, chloroplastic	lox13
Zm00001eb035700	8e-156	0.993237	0.026	0.527	2.55e-151	0.0445067	1.07924	protoderm	Myosin heavy chain-related
Zm00001eb035730	7.86e-64	0.581354	0.199	0.535	2.51e-59	0.462803	1.18872	protoderm	Calcium-transporting ATPase 5, plasma membrane-type
Zm00001eb035780	1.88e-23	-0.780336	0.409	0.256	5.99e-19	1.85676	0.663293	protoderm	Oxysterol-binding protein-related protein 4C-like
Zm00001eb035960	1.97e-152	1.59075	0.358	0.778	6.27e-148	1.00408	5.03639	protoderm	Membrane protein	umc1919a
Zm00001eb035970	8.05e-46	0.841592	0.431	0.673	2.57e-41	1.71711	3.86913	protoderm	Putative pre-mRNA-splicing factor ATP-dependent RNA helicase DEAH5	umc1748
Zm00001eb036270	2.79e-54	0.709985	0.325	0.624	8.9e-50	0.785287	1.92035	protoderm	Uncharacterized protein LOC100281072	bnlg1615
Zm00001eb036920	1.06e-89	1.17253	0.199	0.589	3.37e-85	0.483455	2.3438	protoderm	NAC domain-containing protein 68
Zm00001eb037000	1.19e-80	-0.916181	0.966	0.945	3.81e-76	55.8202	29.1096	protoderm	Putative oxidoreductase, aldo/keto reductase family protein	Zm00001d031666
Zm00001eb037100	1.09e-127	0.90111	0.18	0.649	3.48e-123	0.316529	1.45862	protoderm	Uncharacterized LOC100281705
Zm00001eb037110	0	4.11798	0.607	0.988	0	2.57941	61.1508	protoderm	Uncharacterized LOC100281705	pco070301
Zm00001eb037120	1.7e-42	0.524657	0.182	0.443	5.43e-38	0.39407	1.0055	protoderm	Pyridoxal phosphate (PLP)-dependent transferase superfamily protein	rrb3
Zm00001eb038060	8.11e-11	-0.655337	0.297	0.198	2.59e-06	1.60697	0.655238	protoderm	Putative alpha-amylase family protein	amya2
Zm00001eb038070	8.49e-92	1.08302	0.411	0.782	2.71e-87	2.91142	7.28618	protoderm	AP2 domain containing protein	ereb172
Zm00001eb038270	2.48e-42	-0.874655	0.197	0.033	7.92e-38	1.01247	0.0975714	protoderm	Patatin-like protein 2
Zm00001eb038490	1.78e-40	0.59534	0.29	0.569	5.69e-36	1.13389	2.22394	protoderm	Uncharacterized LOC100272324
Zm00001eb038530	1.77e-29	-0.549725	0.256	0.096	5.66e-25	0.706674	0.165915	protoderm	Protein PROTON GRADIENT REGULATION 5, chloroplastic
Zm00001eb038930	8.2e-09	-0.825483	0.384	0.321	0.000261718	2.09564	0.746848	protoderm	Malate dehydrogenase 6	mdh6
Zm00001eb040450	3.34e-25	-1.00802	0.509	0.384	1.06e-20	3.09052	1.03392	protoderm	Putative protein kinase superfamily protein
Zm00001eb040460	1.17e-12	-0.506902	0.354	0.252	3.74e-08	1.12673	0.496647	protoderm	Histone H2B
Zm00001eb040580	2.41e-24	-0.589957	0.257	0.113	7.68e-20	0.855172	0.232508	protoderm	Chaperone protein DNAJ
Zm00001eb040890	1.72e-16	-0.514529	0.184	0.081	5.48e-12	0.565174	0.0956553	protoderm	D-3-phosphoglycerate dehydrogenase 2, chloroplastic
Zm00001eb041390	1.03e-280	3.03501	0.379	0.894	3.28e-276	1.24632	17.412	protoderm	Ribonuclease 1-like	pco076023
Zm00001eb041460	1.73e-38	-1.35859	0.519	0.336	5.52e-34	3.72244	0.841581	protoderm	Chlorophyll a-b binding protein 4, chloroplastic
Zm00001eb042870	1.05e-74	-1.56284	0.705	0.545	3.36e-70	9.78789	2.65153	protoderm	UDP-glycosyltransferase 73D1-like
Zm00001eb042900	2.91e-75	0.59546	0.176	0.532	9.3e-71	0.338765	1.02281	protoderm	Uncharacterized LOC100382599
Zm00001eb043140	2.93e-16	-0.800221	0.466	0.379	9.34e-12	2.16369	0.816786	protoderm	Receptor-like serine/threonine-protein kinase SD1-8	mmp173
Zm00001eb043400	2.3e-115	0.778004	0.038	0.45	7.33e-111	0.0598779	0.817433	protoderm	AAA-ATPase At2g46620
Zm00001eb043580	7.27e-101	1.0785	0.389	0.756	2.32e-96	1.30915	3.87654	protoderm	Trihelix transcription factor GTL1
Zm00001eb043760	2.15e-50	-0.956141	0.776	0.661	6.86e-46	7.86167	3.5676	protoderm	Auxin-responsive protein SAUR32
Zm00001eb044200	9.94e-33	-0.581094	0.233	0.074	3.17e-28	0.618036	0.081587	protoderm	Membrane steroid-binding protein 1
Zm00001eb044260	9.28e-86	0.772687	0.166	0.549	2.96e-81	0.340462	1.29011	protoderm	Calcium uniporter protein 4 mitochondrial
Zm00001eb044500	6.73e-42	0.570035	0.707	0.894	2.15e-37	5.5339	8.69996	protoderm	CBS domain-containing protein CBSX5
Zm00001eb045250	1.28e-56	0.581377	0.355	0.674	4.08e-52	0.875856	1.8068	protoderm	Myosin 1	myo3
Zm00001eb045690	1.04e-81	1.01321	0.017	0.324	3.32e-77	0.0606178	1.14075	protoderm	Carboxy-lyase
Zm00001eb045780	1.65e-10	-0.675529	0.253	0.167	5.26e-06	1.07785	0.300945	protoderm	Transcription factor MYB30	myb121
Zm00001eb046040	1.99e-64	0.620124	0.199	0.519	6.36e-60	0.338603	1.05744	protoderm	Beta-glucosidase GBA2 type family protein	si660041a03
Zm00001eb046100	2.25e-98	0.86614	0.135	0.532	7.16e-94	0.188659	1.16666	protoderm	No pollen germination related 2
Zm00001eb046850	6.52e-44	-0.969355	0.267	0.07	2.08e-39	1.41304	0.232421	protoderm	Uncharacterized LOC100285462
Zm00001eb046870	1.75e-134	-2.58269	0.618	0.175	5.57e-130	11.5932	1.10218	protoderm	Uncharacterized LOC100285342
Zm00001eb047140	3.93e-79	1.03602	0.431	0.76	1.25e-74	1.62285	4.37831	protoderm	ABC transporter G family member 25
Zm00001eb047170	6.33e-38	-1.12787	0.717	0.681	2.02e-33	8.06225	3.14679	protoderm	Cell division control protein 48 homolog D
Zm00001eb047280	9.15e-158	-1.44335	0.914	0.832	2.92e-153	16.0349	5.26398	protoderm	Heavy metal-associated isoprenylated plant protein 6	umc2181
Zm00001eb047660	1.12e-06	-0.545209	0.219	0.156	0.0358541	0.929165	0.322042	protoderm	Protein trichome birefringence-like 19
Zm00001eb047760	1.56e-15	-0.781026	0.745	0.804	4.99e-11	10.9821	5.97299	protoderm	Heat shock factor protein HSF30	hsftf24
Zm00001eb047980	9.44e-61	0.540115	0.403	0.735	3.01e-56	1.29277	2.33389	protoderm	GDP-mannose 3,5-epimerase 1	gme1
Zm00001eb048310	4.79e-68	0.897993	0.306	0.622	1.53e-63	0.758534	2.27698	protoderm	Pectin methylesterase26	pme26
Zm00001eb048770	3.48e-34	0.58869	0.551	0.739	1.11e-29	4.44192	7.184	protoderm	Protein TIFY 11e	zim3
Zm00001eb048780	1.74e-200	2.3443	0.504	0.858	5.54e-196	2.36874	16.1069	protoderm	ZIM motif family protein
Zm00001eb048920	7.3e-79	0.525827	0.017	0.312	2.33e-74	0.0278627	0.479875	protoderm	Harpin inducing protein harpin
Zm00001eb048930	6.45e-25	0.53126	0.16	0.355	2.06e-20	0.777196	1.56839	protoderm	Potassium transporter 5	hak27
Zm00001eb048950	1.71e-84	1.26549	0.292	0.66	5.46e-80	1.54033	5.10716	protoderm	Probable potassium transporter 16	hak16
Zm00001eb049120	3.69e-41	-0.819056	0.762	0.714	1.18e-36	7.31985	3.7158	protoderm	SC3 protein
Zm00001eb049570	2.78e-54	-0.550084	0.98	0.971	8.85e-50	44.6354	30.1681	protoderm	60S ribosomal protein L10-3
Zm00001eb049960	3.41e-261	2.51589	0.347	0.902	1.09e-256	1.29001	12.0977	protoderm	Golgi associated protein se-wap41	gap1
Zm00001eb050630	4.32e-36	0.555856	0.275	0.516	1.38e-31	0.737816	1.55466	protoderm	Cationic amino acid transporter 1	IDP630
Zm00001eb050870	4.54e-69	0.605887	0.267	0.608	1.45e-64	0.58139	1.40674	protoderm	Protein kinase superfamily protein
Zm00001eb051020	7.93e-122	-1.95433	0.752	0.49	2.53e-117	9.76515	1.77785	protoderm	Calcineurin B-like-interacting protein kinase4	GRMZM2G472643
Zm00001eb051580	6.11e-14	0.598142	0.057	0.153	1.95e-09	0.370386	1.07444	protoderm	BTB/POZ domain-containing protein NPY2	npy5
Zm00001eb052110	1.31e-98	0.827859	0.196	0.606	4.17e-94	0.367535	1.42744	protoderm	Uncharacterized LOC100278494
Zm00001eb052630	3.28e-125	1.41278	0.407	0.778	1.05e-120	1.19942	4.85594	protoderm	DWNN domain a CCHC-type zinc finger
Zm00001eb053010	2.77e-121	1.15309	0.167	0.621	8.84e-117	0.328914	1.95537	protoderm	Uncharacterized LOC103643812
Zm00001eb053330	9.16e-16	-0.578856	0.252	0.145	2.92e-11	0.68216	0.126197	protoderm	Cox19-like CHCH family protein
Zm00001eb053570	2.01e-172	1.84592	0.321	0.797	6.4e-168	1.04233	6.3418	protoderm	HIPL1 protein
Zm00001eb053650	2.17e-81	0.767238	0.22	0.596	6.92e-77	0.479198	1.51761	protoderm	DUF1336 domain protein	cl26491_-1
Zm00001eb053680	3.31e-68	0.555907	0.176	0.516	1.06e-63	0.303318	0.915999	protoderm	Disheveled-associated activator of morphogenesis 2
Zm00001eb053750	1.49e-17	-1.00716	0.533	0.475	4.75e-13	3.34525	1.16187	protoderm	Heat shock 70 kDa protein 6, chloroplastic
Zm00001eb054040	2.11e-46	0.888777	0.218	0.488	6.73e-42	0.861213	2.44623	protoderm	Linoleate 9S-lipoxygenase3	lox3
Zm00001eb054330	1.13e-183	-1.61784	0.595	0.091	3.6e-179	2.38792	0.103861	protoderm	Hypothetical protein ZEAMMB73
Zm00001eb054680	7.49e-30	0.522614	0.575	0.767	2.39e-25	3.24846	5.10316	protoderm	PIF1 helicase	IDP340
Zm00001eb054710	1.37e-78	1.24391	0.028	0.331	4.38e-74	0.147105	1.7168	protoderm	Uncharacterized protein
Zm00001eb055850	2.61e-26	-1.11864	0.26	0.111	8.32e-22	1.70044	0.24363	protoderm	Uncharacterized LOC100284600	tua1
Zm00001eb055880	9.05e-23	0.670657	0.207	0.4	2.89e-18	0.743897	1.77593	protoderm	Glutathione S-transferase GSTU6
Zm00001eb056260	2.26e-39	0.534277	0.122	0.357	7.21e-35	0.294502	0.874718	protoderm	SEC14 cytosolic factor family protein / phosphoglyceride transfer family protein
Zm00001eb056510	9.97e-26	-0.573019	0.888	0.836	3.18e-21	22.303	14.6645	protoderm	Pentatricopeptide repeat-containing protein mitochondrial	adh1
Zm00001eb056740	2.06e-71	1.00813	0.209	0.548	6.58e-67	0.63013	2.27868	protoderm	Ypt homolog4
Zm00001eb056760	5.01e-42	0.696156	0.129	0.364	1.6e-37	0.324944	1.14665	protoderm	Hypothetical protein ZEAMMB73	bhlh103
Zm00001eb056890	6.07e-59	0.618568	0.367	0.694	1.94e-54	1.10159	2.22667	protoderm	Serine carboxypeptidase S28 family protein
Zm00001eb056950	7.85e-79	0.744962	0.05	0.372	2.5e-74	0.112822	0.865012	protoderm	Transcription initiation factor TFIID subunit 2	mmp172
Zm00001eb057200	2.46e-83	0.556627	0.034	0.357	7.86e-79	0.0475698	0.540793	protoderm	Root-specific kinase 1
Zm00001eb057410	2.7e-51	0.509192	0.165	0.448	8.62e-47	0.38829	0.975889	protoderm	Hypothetical protein ZEAMMB73_Zm00001d021250	hxa102
Zm00001eb058100	3.24e-23	0.503698	0.375	0.555	1.03e-18	1.05166	1.90893	protoderm	Hypothetical protein ZEAMMB73_Zm00001d021259
Zm00001eb059070	1.58e-12	-0.541461	0.246	0.151	5.03e-08	0.718884	0.181001	protoderm	Putative GTP diphosphokinase RSH2 chloroplastic
Zm00001eb059220	2.44e-57	0.615332	0.293	0.611	7.78e-53	0.706213	1.61377	protoderm	Hypothetical protein ZEAMMB73_Zm00001d022384
Zm00001eb059310	5.99e-104	-1.70075	0.563	0.22	1.91e-99	3.47892	0.377835	protoderm	LL-diaminopimelate aminotransferase chloroplastic
Zm00001eb059510	3.39e-68	-0.590518	0.199	0.003	1.08e-63	0.507746	0.00130095	protoderm	Uncharacterized LOC103644118
Zm00001eb059680	1.58e-146	0.867542	0.001	0.465	5.03e-142	0.000768043	0.825953	protoderm	ARM repeat superfamily protein
Zm00001eb059930	1.78e-252	-2.35563	0.97	0.798	5.67e-248	45.7454	8.13324	protoderm	Glutathione transferase 5	gst5
Zm00001eb060050	1.27e-89	-1.12997	0.909	0.905	4.04e-85	18.6466	7.97701	protoderm	Putative DNAJ chaperone family protein	cdj1
Zm00001eb060250	4.23e-19	-0.619323	0.267	0.141	1.35e-14	0.866928	0.215326	protoderm	Indole-3-acetaldehyde oxidase	ao1
Zm00001eb060260	1.83e-223	-2.25909	0.682	0.097	5.84e-219	5.08734	0.27167	protoderm	Indole-3-acetaldehyde oxidase-like	ao4
Zm00001eb060410	7.01e-77	0.550186	0.111	0.457	2.24e-72	0.190889	0.743789	protoderm	25.3 kDa vesicle transport protein
Zm00001eb060680	8.97e-34	-1.12003	0.722	0.724	2.86e-29	7.99413	3.13807	protoderm	Heat stress transcription factor A-6b
Zm00001eb061060	2.59e-128	-2.73642	0.704	0.326	8.26e-124	19.2001	2.03115	protoderm	Histone one (H1)	hon110
Zm00001eb061250	2.11e-79	-1.25582	0.88	0.718	6.73e-75	34.7235	13.9594	protoderm	Uncharacterized LOC100277083
Zm00001eb061280	7.59e-17	0.555287	0.514	0.704	2.42e-12	3.99779	6.34406	protoderm	AAA-ATPase ASD mitochondrial
Zm00001eb061410	1.13e-37	-0.937702	0.763	0.629	3.61e-33	16.2168	7.98826	protoderm	Uncharacterized LOC100273401
Zm00001eb061500	6.83e-134	1.11229	0.146	0.627	2.18e-129	0.273143	1.75239	protoderm	USP6-like protein
Zm00001eb061530	2.1e-78	0.768227	0.218	0.582	6.71e-74	0.374794	1.34152	protoderm	Adenosine 5'-phosphosulfate reductase-like 8	aprl8
Zm00001eb061860	3.37e-254	2.52112	0.565	0.922	1.07e-249	2.75756	20.5695	protoderm	Calcium-dependent protein kinase 8	cdpk34
Zm00001eb061920	9.38e-11	-0.629079	0.35	0.276	2.99e-06	1.26217	0.462693	protoderm	Cytokinin-O-glucosyltransferase 2
Zm00001eb062050	3.69e-11	-0.520936	0.272	0.181	1.18e-06	0.836293	0.279749	protoderm	Protein CDI
Zm00001eb062170	1.92e-38	0.510484	0.342	0.601	6.11e-34	0.767977	1.51853	protoderm	NAC domain-containing protein 67	nactf49
Zm00001eb062300	5.33e-162	1.18378	0.048	0.565	1.7e-157	0.0653916	1.42026	protoderm	Protein LURP-one-related 15
Zm00001eb062440	1.6e-08	-0.505455	0.272	0.201	0.000510328	0.778189	0.252624	protoderm	ALFIN-like transcription factor
Zm00001eb062560	6.71e-64	-1.34239	0.799	0.774	2.14e-59	14.7057	5.19381	protoderm	ZFP16-2	umc1220
Zm00001eb062580	2.2e-302	-2.92767	0.734	0.039	7.02e-298	6.90975	0.0395512	protoderm	Actin-depolymerizing factor 3
Zm00001eb062600	1.64e-85	0.651307	0.146	0.527	5.23e-81	0.314493	1.06453	protoderm	Actin-depolymerizing factor 3	adf3
Zm00001eb062680	1.16e-89	0.836814	0.279	0.657	3.71e-85	0.728582	2.08742	protoderm	Protein phosphatase 2C 35	umc86a
Zm00001eb062760	9.69e-93	0.79351	0.11	0.497	3.09e-88	0.206126	1.09056	protoderm	Scarecrow-like protein 30	gras40
Zm00001eb062800	3e-189	-2.66723	0.767	0.344	9.56e-185	10.1314	0.752401	protoderm	Heat shock protein DNAJ	AY109128
Zm00001eb062850	6.56e-87	0.691405	0.032	0.365	2.09e-82	0.0680089	0.72468	protoderm	Lectin-like receptor kinase 7
Zm00001eb063310	5.28e-33	-0.56993	0.222	0.066	1.68e-28	0.613289	0.0867908	protoderm	Uncharacterized LOC100275098
Zm00001eb063420	4.91e-74	0.510256	0.011	0.285	1.57e-69	0.0201342	0.45298	protoderm	Glycerol-3-phosphate acyltransferase 1	gpat3
Zm00001eb063670	5.64e-31	-0.553511	0.142	0.023	1.8e-26	0.521652	0.0367924	protoderm	Uncharacterized LOC103644294	TIDP2672
Zm00001eb063720	1.64e-16	-0.580749	0.239	0.125	5.25e-12	0.78151	0.191147	protoderm	Actin-3	act7
Zm00001eb063910	1.61e-138	1.1679	0.239	0.709	5.13e-134	0.50264	2.3762	protoderm	Ammonium transporter 2	amt8
Zm00001eb063980	1.7e-49	0.505692	0.17	0.448	5.43e-45	0.302646	0.849503	protoderm	40S ribosomal protein S4-like
Zm00001eb064350	2.53e-124	1.30681	0.175	0.634	8.08e-120	0.403641	2.47252	protoderm	Pirin-like protein
Zm00001eb064740	1.46e-119	0.867708	0.099	0.559	4.66e-115	0.223966	1.23345	protoderm	Expressed in cucumber hypocotyls
Zm00001eb064860	1.51e-68	0.589414	0.135	0.461	4.83e-64	0.214559	0.827469	protoderm	Heat stress transcription factor A-1-like	hsftf5
Zm00001eb065380	4.64e-103	-2.13764	0.591	0.256	1.48e-98	6.99283	0.816375	protoderm	ABC transporter G family member 34
Zm00001eb065590	1.6e-29	-0.714569	0.377	0.214	5.12e-25	1.04261	0.24474	protoderm	Uncharacterized LOC100274220
Zm00001eb065660	1.03e-103	1.15764	0.232	0.639	3.28e-99	0.707781	2.80992	protoderm	Putative CCR4-associated factor 1 homolog 11
Zm00001eb066190	2.82e-144	1.25072	0.175	0.672	8.98e-140	0.362213	2.24153	protoderm	Pyruvate kinase, cytosolic isozyme
Zm00001eb066370	8.37e-54	0.575782	0.393	0.708	2.67e-49	1.22906	2.32239	protoderm	Zinc finger C3HC4 type (RING finger) family protein
Zm00001eb066400	2.12e-176	1.0053	0.015	0.562	6.76e-172	0.0390627	1.08578	protoderm	Magnesium-chelatase subunit ChlH chloroplastic
Zm00001eb066510	4.84e-96	0.708546	0.206	0.623	1.54e-91	0.515923	1.47726	protoderm	Vacuolar protein sorting-associated protein 41-like protein
Zm00001eb066570	8.41e-75	0.877772	0.342	0.69	2.68e-70	1.19007	3.02433	protoderm	Cytokinin response regulator 1	crr1
Zm00001eb066940	4.84e-197	1.43516	0.698	0.945	1.54e-192	4.61489	14.1834	protoderm	Ubiquitin conjugating enzyme 4	uce4
Zm00001eb066960	2.2e-49	-0.587803	0.153	0.005	7.03e-45	0.514353	0.0075825	protoderm	Metal ion binding protein	phi96100
Zm00001eb067580	9.7e-123	0.978755	0.255	0.701	3.09e-118	0.597915	2.14911	protoderm	Protein pelota homolog
Zm00001eb067750	4.13e-67	0.924091	0.356	0.701	1.32e-62	1.31463	3.39198	protoderm	Plasma-membrane H+ATPase 2	mha2
Zm00001eb067890	1.21e-07	-0.512188	0.457	0.427	0.00386356	1.74098	0.921858	protoderm	G-type lectin S-receptor-like serine/threonine-protein kinase SD2-5
Zm00001eb068270	8.33e-61	-0.587219	0.225	0.023	2.66e-56	0.532047	0.0197686	protoderm	D-3-phosphoglycerate dehydrogenase 3, chloroplastic
Zm00001eb068400	4.26e-31	0.546389	0.088	0.278	1.36e-26	0.344627	0.963729	protoderm	Cysteine protease component of protease-inhibitor complex	mir3
Zm00001eb068580	4.37e-87	0.608565	0.027	0.357	1.4e-82	0.0850964	0.654492	protoderm	Glycerol kinase-like	pco095943(114)
Zm00001eb069070	1.39e-71	0.531655	0.044	0.342	4.44e-67	0.0823063	0.564568	protoderm	FGGY carbohydrate kinase domain-containing protein
Zm00001eb069350	1.28e-95	1.36837	0.395	0.737	4.09e-91	1.51783	5.50052	protoderm	Diacylglycerol kinase 3	dgk3
Zm00001eb070400	1.66e-108	-1.91103	0.721	0.496	5.3e-104	8.25114	1.45991	protoderm	ABC transporter C family member 2	mrpa5
Zm00001eb070460	6.94e-73	0.864952	0.41	0.724	2.21e-68	1.11297	2.84831	protoderm	Putative protein kinase superfamily protein
Zm00001eb070550	2.91e-96	0.79616	0.21	0.621	9.27e-92	0.405962	1.44142	protoderm	Probable UDP-arabinose 4-epimerase 2	gpm461b
Zm00001eb070780	1.7e-51	1.03642	0.291	0.6	5.41e-47	1.44251	4.00993	protoderm	Adhesive/proline-rich protein
Zm00001eb070900	3.84e-85	0.808382	0.198	0.581	1.22e-80	0.442975	1.527	protoderm	NAD(P)-binding Rossmann-fold superfamily protein
Zm00001eb071290	1.27e-25	-0.595821	0.208	0.073	4.06e-21	0.714826	0.134645	protoderm	Evolutionarily conserved C-terminal region 10
Zm00001eb071480	8.45e-67	0.515002	0.065	0.359	2.69e-62	0.104585	0.578449	protoderm	Mannosyl-oligosaccharide 12-alpha-mannosidase MNS1
Zm00001eb071540	1.08e-42	0.505623	0.152	0.4	3.45e-38	0.273464	0.807983	protoderm	60S ribosomal protein L7-2	pco101521
Zm00001eb071590	6.85e-108	0.808291	0.074	0.485	2.19e-103	0.110869	0.945283	protoderm	WRKY transcription factor WRKY51	wrky50
Zm00001eb071650	8.08e-10	-0.523784	0.144	0.072	2.58e-05	0.742062	0.211683	protoderm	Xyloglucan endotransglucosylase/hydrolase protein 15
Zm00001eb071710	3.11e-58	0.60444	0.107	0.399	9.93e-54	0.193905	0.8152	protoderm	Putative RING zinc finger domain superfamily protein
Zm00001eb071890	1.29e-36	-1.36709	0.582	0.465	4.13e-32	4.9139	1.29266	protoderm	Alternative oxidase 1	aox2
Zm00001eb071950	2.46e-104	-0.769674	0.286	0.001	7.86e-100	0.707542	0.00155897	protoderm	P-loop containing nucleoside triphosphate hydrolase superfamily protein
Zm00001eb072080	6.23e-135	0.847067	0.006	0.445	1.99e-130	0.0147428	0.825359	protoderm	Gamma-soluble NSF attachment protein
Zm00001eb072360	5.43e-20	-0.754237	0.375	0.255	1.73e-15	1.28007	0.351765	protoderm	PLATZ transcription factor family protein
Zm00001eb072600	6.15e-55	0.801694	0.043	0.293	1.96e-50	0.223293	1.13238	protoderm	Putative purine permease 11
Zm00001eb072750	4.13e-24	-0.843571	0.252	0.112	1.32e-19	1.14859	0.197327	protoderm	Hypothetical protein ZEAMMB73_Zm00001d002535
Zm00001eb072810	1.09e-06	-0.622018	0.497	0.494	0.0347694	2.21644	1.08992	protoderm	Calcium dependent protein kinase	cdpk5
Zm00001eb073400	7.21e-12	-0.651661	0.349	0.254	2.3e-07	1.49457	0.58791	protoderm	Histone one (H1) 101	hon101
Zm00001eb073590	2.53e-91	1.10775	0.432	0.76	8.08e-87	1.87327	5.19218	protoderm	Putative MATE efflux family protein
Zm00001eb073680	9.77e-33	-0.761993	0.506	0.327	3.12e-28	1.86223	0.687804	protoderm	Membrane protein
Zm00001eb074350	1.84e-111	0.624073	0.983	0.993	5.88e-107	63.4716	98.3649	protoderm	Putative glutathione peroxidase
Zm00001eb074840	6.76e-46	0.628376	0.008	0.188	2.16e-41	0.0201976	0.577046	protoderm	Adenylyltransferase and sulfurtransferase MOCS3
Zm00001eb074890	4.5e-44	0.523043	0.081	0.319	1.44e-39	0.329057	0.909833	protoderm	Nudix hydrolase 8
Zm00001eb074930	2.76e-111	-1.84245	0.788	0.592	8.8e-107	13.7342	3.10858	protoderm	Ethylene-responsive transcription factor 2	ereb198
Zm00001eb075030	2.71e-07	-0.571989	0.35	0.298	0.00865904	1.20889	0.485896	protoderm	Placental protein 11
Zm00001eb075080	1.86e-86	0.676315	0.053	0.399	5.92e-82	0.107222	0.769399	protoderm	Uncharacterized LOC100277445	thx32
Zm00001eb075230	3.36e-61	0.850346	0.205	0.527	1.07e-56	0.61347	1.90898	protoderm	Homeobox-leucine zipper protein HOX22	hb66
Zm00001eb075450	9.81e-80	-1.634	0.639	0.394	3.13e-75	5.17804	0.990522	protoderm	Hsp70-Hsp90 organizing protein
Zm00001eb075530	7.37e-96	0.905333	0.165	0.572	2.35e-91	0.399732	1.62167	protoderm	IVR1 Beta-fructofuranosidase 1	ivr1
Zm00001eb075630	4.43e-71	0.655358	0.83	0.962	1.41e-66	13.1877	21.3457	protoderm	Remorin	remo3
Zm00001eb075660	2.64e-68	0.632599	0.803	0.933	8.42e-64	11.3934	18.2142	protoderm	(+)-Neomenthol dehydrogenase
Zm00001eb075840	1.38e-149	1.20405	0.133	0.639	4.39e-145	0.231358	1.83686	protoderm	Arabinose-proton symporter
Zm00001eb075940	1.33e-177	1.63282	0.376	0.874	4.24e-173	1.96604	8.19823	protoderm	ABC transporter G family member 11
Zm00001eb076740	8.22e-68	-0.972917	0.192	0.001	2.62e-63	0.963077	0.000138295	protoderm	FIP1
Zm00001eb076780	5.14e-70	0.597128	0.102	0.432	1.64e-65	0.230922	0.862019	protoderm	Probable sphingolipid transporter spinster homolog 2	amt4
Zm00001eb077540	1.08e-16	-0.774263	0.531	0.434	3.44e-12	3.86714	1.84576	protoderm	Disease resistance protein RPS2
Zm00001eb077840	1.61e-23	-0.566864	0.209	0.077	5.13e-19	0.681588	0.135211	protoderm	Glutaredoxin homolog 1	grx1
Zm00001eb078120	2.71e-49	0.893575	0.588	0.789	8.64e-45	3.57099	7.49187	protoderm	Uncharacterized LOC100382433
Zm00001eb078770	1.72e-19	-0.853237	0.689	0.71	5.47e-15	5.44153	2.56565	protoderm	B-box zinc finger protein 24	dbb1
Zm00001eb078790	1.58e-169	1.82078	0.301	0.779	5.04e-165	0.939222	5.85071	protoderm	Calmodulin
Zm00001eb079490	2.52e-50	-0.99823	0.274	0.067	8.05e-46	1.25713	0.12995	protoderm	Putative cytochrome P450 superfamily protein
Zm00001eb080570	7.36e-103	-1.48856	0.852	0.799	2.35e-98	13.4126	4.13618	protoderm	General regulatory factor 1	grftf1
Zm00001eb081140	1.63e-54	0.552593	0.208	0.514	5.2e-50	0.398574	1.05132	protoderm	Probable plastid-lipid-associated protein 2, chloroplastic	gpm119
Zm00001eb081610	1.12e-153	1.63851	0.146	0.666	3.58e-149	0.418855	3.41753	protoderm	Linoleate 13S-lipoxygenase8	ts1
Zm00001eb082290	2.95e-64	0.641312	0.108	0.426	9.41e-60	0.242915	0.938633	protoderm	Zinc finger CCCH domain-containing protein 28	IDP1415
Zm00001eb082700	9.19e-168	-2.34721	0.657	0.178	2.93e-163	7.1282	0.597403	protoderm	GRAS-transcription factor 25	gras25
Zm00001eb082820	7.09e-39	0.505789	0.348	0.622	2.26e-34	0.968517	1.7951	protoderm	Uncharacterized LOC100383970
Zm00001eb083980	2.23e-52	0.532998	0.189	0.479	7.12e-48	0.319602	0.909375	protoderm	Alpha/beta-Hydrolases superfamily protein
Zm00001eb084980	2.65e-30	-0.986355	0.361	0.194	8.47e-26	1.62544	0.325194	protoderm	Putative tify domain/CCT motif transcription factor family protein	zim33
Zm00001eb085150	7.58e-58	-0.926179	0.212	0.02	2.42e-53	0.941248	0.0215826	protoderm	Glycerophosphodiester phosphodiesterase GDPD2	gpx2
Zm00001eb086280	6.67e-78	0.696103	0.393	0.73	2.13e-73	0.957938	2.1721	protoderm	WRKY transcription factor WRKY51	wrky105
Zm00001eb087050	1.57e-37	0.52361	0.197	0.45	5.02e-33	0.708855	1.45656	protoderm	CASP-like protein 2A1	gl14
Zm00001eb087570	6e-66	0.82672	0.215	0.548	1.91e-61	0.550219	1.74954	protoderm	(-)-Alpha-terpineol synthase
Zm00001eb087920	2.82e-45	0.515809	0.438	0.733	9e-41	1.52096	2.60445	protoderm	ABC transporter G family member 25
Zm00001eb088500	6.24e-43	-0.851623	0.315	0.114	1.99e-38	1.09269	0.159689	protoderm	Beta-cyanoalanine synthase
Zm00001eb089470	6.95e-39	0.577974	0.222	0.463	2.22e-34	0.484183	1.21552	protoderm	Uncharacterized LOC100284713
Zm00001eb089480	1.73e-61	0.60082	0.199	0.528	5.53e-57	0.489295	1.25863	protoderm	Protein REDUCED WALL ACETYLATION 4
Zm00001eb090070	3.27e-106	0.628312	0.002	0.361	1.04e-101	0.00579003	0.554706	protoderm	Uncharacterized protein
Zm00001eb091640	1.53e-18	-0.746961	0.363	0.245	4.89e-14	1.3019	0.371607	protoderm	Cytosolic invertase 1	invan5
Zm00001eb092640	1.52e-18	-0.773182	0.373	0.256	4.86e-14	1.3206	0.357842	protoderm	Uncharacterized LOC100278201
Zm00001eb093210	6.09e-11	-0.601062	0.346	0.259	1.94e-06	1.22456	0.466584	protoderm	Probable calcium-binding protein CML36
Zm00001eb094770	6.34e-67	0.632468	0.218	0.561	2.02e-62	0.422483	1.20515	protoderm	Calcium-dependent protein kinase 18	cdpk33
Zm00001eb096490	1.07e-18	-0.787366	0.489	0.398	3.41e-14	2.33541	0.932541	protoderm	Lecithin-cholesterol acyltransferase-like 1
Zm00001eb096950	2.18e-20	-0.575467	0.225	0.104	6.96e-16	0.643492	0.102897	protoderm	Uncharacterized LOC100275878
Zm00001eb096970	2.63e-238	2.29766	0.312	0.864	8.39e-234	0.931213	8.49499	protoderm	Cytidine deaminase 2	cda2
Zm00001eb097670	6.52e-154	1.23662	0.111	0.62	2.08e-149	0.158966	1.73105	protoderm	Uncharacterized LOC100216845	pco095974
Zm00001eb098100	9.76e-44	0.540173	0.289	0.574	3.11e-39	0.960237	1.85047	protoderm	Sugar transport protein 14
Zm00001eb098220	9.6e-111	1.18285	0.148	0.575	3.06e-106	0.263908	1.86939	protoderm	Probable protein phosphatase 2C 68	prh7
Zm00001eb098620	3.24e-11	-0.715603	0.483	0.428	1.04e-06	3.08132	1.48532	protoderm	Uncharacterized LOC100275817
Zm00001eb099010	9.54e-43	-0.534027	0.305	0.105	3.04e-38	0.602431	0.106678	protoderm	AN17
Zm00001eb099020	6.81e-123	-1.15358	0.911	0.861	2.17e-118	20.2026	8.53075	protoderm	AN17
Zm00001eb099250	6.85e-19	-0.608966	0.375	0.247	2.19e-14	1.1977	0.44096	protoderm	Plant UBX domain-containing protein 2
Zm00001eb099610	5.58e-112	1.65584	0.42	0.756	1.78e-107	1.57204	7.10467	protoderm	Calmodulin-like protein	pco105720b
Zm00001eb099770	1.08e-141	0.832435	0	0.451	3.45e-137	0	0.780689	protoderm	Ubiquitin carrier protein 7
Zm00001eb100250	2.45e-75	0.543201	0.15	0.516	7.82e-71	0.335714	0.946406	protoderm	Probable GTP diphosphokinase RSH3, chloroplastic
Zm00001eb100400	1.17e-102	0.670502	0	0.347	3.73e-98	0	0.591627	protoderm	Saposin B domain-containing protein
Zm00001eb100770	1.39e-58	-1.19356	0.77	0.678	4.44e-54	8.66536	3.22591	protoderm	Heat stress transcription factor B-1	hsftf1
Zm00001eb100800	1.34e-35	1.35673	0.041	0.215	4.29e-31	0.132288	1.89983	protoderm	Ethylene-responsive transcription factor ERF109-like	ereb211
Zm00001eb101050	2.75e-64	0.702181	0.132	0.457	8.77e-60	0.488771	1.42218	protoderm	Carbonic anhydrase	cah4
Zm00001eb101170	2.13e-57	0.518159	0.257	0.595	6.8e-53	0.839703	1.63469	protoderm	Purine permease 3
Zm00001eb101180	3.23e-76	-1.19491	0.509	0.237	1.03e-71	1.90554	0.26918	protoderm	Putative RING zinc finger domain superfamily protein
Zm00001eb101500	6.01e-60	-0.755561	0.222	0.022	1.92e-55	0.725228	0.0218804	protoderm	Probable E3 ubiquitin-protein ligase XERICO	xer1
Zm00001eb101980	1.7e-25	-1.15088	0.515	0.427	5.42e-21	3.49761	1.0255	protoderm	Hypothetical protein ZEAMMB73_Zm00001d006034	umc2380
Zm00001eb101990	8.49e-21	-0.665768	0.579	0.502	2.71e-16	3.0066	1.52557	protoderm	Heat shock 70 kDa protein
Zm00001eb102540	2.36e-105	-0.864791	0.322	0.014	7.53e-101	0.890277	0.0380006	protoderm	NAC domain-containing protein 18	nactf35
Zm00001eb103110	2.31e-73	0.88186	0.113	0.458	7.37e-69	0.512776	1.78767	protoderm	Uncharacterized LOC100286313	ereb65
Zm00001eb103570	4.28e-74	0.663909	0.205	0.561	1.37e-69	0.435131	1.27378	protoderm	Transcription initiation factor IIB
Zm00001eb103760	9.37e-54	0.576641	0.25	0.557	2.99e-49	0.641294	1.44778	protoderm	Calcium lipid binding protein-like	GRMZM2G050193
Zm00001eb104430	7.5e-22	-0.61067	0.296	0.158	2.39e-17	0.821856	0.19312	protoderm	PRLI-interacting factor A
Zm00001eb104590	3.52e-89	0.624271	0.04	0.382	1.12e-84	0.0603663	0.634483	protoderm	Transmembrane 9 superfamily member 9
Zm00001eb104980	1.99e-52	-0.587923	0.249	0.046	6.35e-48	0.57705	0.0492114	protoderm	Histone-lysine N-methyltransferase SUVR3	sdg116
Zm00001eb105190	5.47e-60	-2.04847	0.578	0.385	1.74e-55	6.87614	0.903974	protoderm	Cytokinin-O-glucosyltransferase 2
Zm00001eb105580	3.84e-35	-1.32261	0.122	0.008	1.22e-30	1.53393	0.0130935	protoderm	Rhamnosyl transferase	sm2
Zm00001eb105800	9.39e-34	-1.37306	0.553	0.405	3e-29	6.54231	1.91186	protoderm	Probable 5'-adenylylsulfate reductase 1, chloroplastic	aprl2
Zm00001eb105970	1.11e-35	0.579691	0.22	0.47	3.54e-31	0.606826	1.40145	protoderm	Senescence regulator
Zm00001eb106010	5.03e-58	1.12624	0.122	0.405	1.61e-53	0.366799	1.98358	protoderm	Protein DETOXIFICATION 40	si614017g03
Zm00001eb106380	8.03e-17	-0.552541	0.234	0.123	2.56e-12	0.704877	0.162416	protoderm	Cysteine-rich receptor-like protein kinase 6
Zm00001eb106460	6.19e-22	-0.818816	0.654	0.646	1.98e-17	4.04827	1.8619	protoderm	Histone H2A
Zm00001eb106720	3.07e-143	1.04345	0.153	0.656	9.78e-139	0.294893	1.66897	protoderm	Transcription factor bHLH130	bhlh80
Zm00001eb106770	3.74e-57	0.622045	0.478	0.763	1.19e-52	1.51815	2.87557	protoderm	Putative ABC1 and kinase-like domain family protein
Zm00001eb106830	2.09e-100	0.762397	0.122	0.534	6.66e-96	0.274888	1.1626	protoderm	Protein THYLAKOID FORMATION 1 chloroplastic
Zm00001eb107480	6.98e-114	-1.80842	0.824	0.653	2.23e-109	14.0098	3.28535	protoderm	Hypothetical protein ZEAMMB73_Zm00001d006650
Zm00001eb108110	1.03e-197	2.08878	0	0.582	3.28e-193	0	3.25388	protoderm	BTB/POZ domain-containing protein
Zm00001eb108400	7.11e-100	1.27605	0.402	0.747	2.27e-95	1.21172	4.35625	protoderm	Putative protein kinase superfamily protein
Zm00001eb108690	1.78e-74	0.655265	0.067	0.385	5.67e-70	0.140422	0.796057	protoderm	Probable ATP-dependent DNA helicase CHR12	chr12
Zm00001eb109190	1.46e-107	1.0077	0.487	0.803	4.65e-103	1.54555	4.11834	protoderm	PnFL-2	zim12
Zm00001eb109480	3.21e-130	1.07262	0.099	0.563	1.03e-125	0.179445	1.48067	protoderm	Calmodulin binding protein
Zm00001eb109860	2.14e-65	0.902895	0.081	0.37	6.82e-61	0.145078	1.14108	protoderm	Uncharacterized LOC100284600	myb70
Zm00001eb110020	3.32e-60	0.714297	0.253	0.58	1.06e-55	0.721416	1.8243	protoderm	CBL-interacting serine/threonine-protein kinase 1
Zm00001eb110240	1.24e-83	-1.73166	0.872	0.823	3.95e-79	35.4604	9.97841	protoderm	Ubiquitin-protein ligase CIP8
Zm00001eb110560	4e-74	0.832624	0.342	0.683	1.28e-69	0.88211	2.35189	protoderm	Nuclear pore complex protein NUP98A-like
Zm00001eb110640	1.06e-49	0.524391	0.16	0.451	3.39e-45	0.515946	1.18043	protoderm	Serine carboxypeptidase II-3	umc2085
Zm00001eb110710	1.26e-98	-1.4353	0.604	0.307	4.01e-94	2.86265	0.428294	protoderm	Uncharacterized protein LOC100277315
Zm00001eb111660	4.41e-72	0.656701	0.261	0.612	1.41e-67	0.566499	1.46954	protoderm	Probable apyrase 2
Zm00001eb112260	3.21e-09	-0.713637	0.214	0.136	0.000102484	1.085	0.271393	protoderm	Light harvesting chlorophyll a/b binding protein 5	lhcb5
Zm00001eb112330	5.01e-38	1.44086	0.322	0.538	1.6e-33	1.33111	5.32857	protoderm	22.0 kDa class IV heat shock protein	hsp24
Zm00001eb112360	8.1e-63	-1.49451	0.694	0.497	2.58e-58	8.1952	2.2634	protoderm	F-box/kelch-repeat protein At2g44130-like	GRMZM2G025783
Zm00001eb112460	7.93e-195	-3.36971	0.594	0.071	2.53e-190	11.3717	0.196862	protoderm	NADPH-dependent oxidoreductase 2-alkenal reductase	cl31479_3
Zm00001eb113240	5.94e-78	0.648494	0.046	0.362	1.89e-73	0.100339	0.724814	protoderm	Lysosomal alpha-mannosidase
Zm00001eb113350	3.26e-51	-1.07684	0.35	0.119	1.04e-46	1.50201	0.186117	protoderm	Rubredoxin-like superfamily protein
Zm00001eb114060	3.13e-09	-0.534143	0.441	0.37	9.98e-05	1.94526	1.03391	protoderm	Wall-associated receptor kinase 3
Zm00001eb114130	1.16e-58	-0.622873	0.237	0.03	3.7e-54	0.609626	0.0452537	protoderm	Hydroquinone glucosyltransferase
Zm00001eb114280	6.47e-55	0.502408	0.156	0.452	2.06e-50	0.303782	0.846906	protoderm	Myosin-binding protein 7	IDP2586
Zm00001eb114860	1.98e-43	-1.05557	0.688	0.628	6.32e-39	4.46215	1.62787	protoderm	Harpin binding protein 1	hrbp1
Zm00001eb115970	1.14e-56	0.887439	0.036	0.274	3.63e-52	0.0785974	0.995286	protoderm	Glycerol-3-phosphate acyltransferase 3	ms33
Zm00001eb115980	7.02e-71	0.579436	0.139	0.484	2.24e-66	0.351746	1.01987	protoderm	Uncharacterized LOC100278480
Zm00001eb116470	1.91e-65	0.65442	0	0.234	6.1e-61	0	0.573983	protoderm	AAA-ATPase ASD mitochondrial
Zm00001eb116650	5.2e-63	0.700178	0.094	0.389	1.66e-58	0.20498	0.957737	protoderm	G-type lectin S-receptor-like serine/threonine-protein kinase At2g19130
Zm00001eb116740	1.61e-137	-1.85163	0.499	0.085	5.13e-133	2.97447	0.101243	protoderm	Thioredoxin H-type	trxr1
Zm00001eb116850	4.3e-56	0.588721	0.347	0.66	1.37e-51	0.962126	1.95087	protoderm	40S ribosomal protein S15
Zm00001eb117140	2.27e-64	0.615527	0.21	0.548	7.24e-60	0.404605	1.15202	protoderm	Ubiquitin-conjugating enzyme E2-17 kDa
Zm00001eb117590	4.38e-114	0.810237	0.094	0.55	1.4e-109	0.351289	1.36948	protoderm	Annotation category
Zm00001eb117670	4.94e-14	-0.791933	0.322	0.219	1.58e-09	1.38398	0.376913	protoderm	Oxygen-evolving enhancer protein 2-1 chloroplastic	pspb1
Zm00001eb117850	5.61e-98	0.8969	0.209	0.606	1.79e-93	0.343673	1.502	protoderm	Ribonucleoprotein like protein
Zm00001eb119150	1.15e-132	1.05693	0.246	0.713	3.66e-128	0.477151	2.07321	protoderm	Putative ubiquitin-conjugating enzyme E2 25
Zm00001eb119450	1.17e-11	-0.578196	0.354	0.273	3.73e-07	1.15657	0.444475	protoderm	Cell surface glycoprotein 1
Zm00001eb119840	5.88e-218	1.59987	0.102	0.725	1.88e-213	0.157525	2.50865	protoderm	Histone-lysine N-methyltransferase ATX4
Zm00001eb120430	2.11e-36	-1.06086	0.242	0.068	6.72e-32	1.98382	0.430282	protoderm	Hypothetical protein ZEAMMB73_Zm00001d039412
Zm00001eb121470	7.18e-77	0.594186	0.188	0.561	2.29e-72	0.526183	1.30396	protoderm	NADP malic enzyme 3	me3
Zm00001eb121900	7.54e-51	-2.28268	0.689	0.612	2.4e-46	16.2255	2.54012	protoderm	Heat shock protein18f	hsp18f
Zm00001eb122060	7.83e-38	-0.906068	0.483	0.295	2.5e-33	1.82694	0.508562	protoderm	Type I inositol-1,4,5-trisphosphate 5-phosphatase CVP2
Zm00001eb122110	6.2e-109	0.82478	0.127	0.548	1.98e-104	0.171603	1.07522	protoderm	Protein GIGANTEA	gi2
Zm00001eb122240	3.08e-63	-1.25748	0.421	0.151	9.82e-59	2.10167	0.297347	protoderm	Cyanidin 3-O-rutinoside 5-O-glucosyltransferase-like
Zm00001eb122610	4.99e-38	-0.846938	0.275	0.091	1.59e-33	1.08889	0.161344	protoderm	UDP-glycosyltransferase 73E1
Zm00001eb122670	2.99e-27	-0.745595	0.112	0.014	9.54e-23	0.710596	0.0202368	protoderm	Uncharacterized LOC100277712
Zm00001eb122860	1.58e-73	-0.940483	0.274	0.031	5.05e-69	0.989335	0.03656	protoderm	Phospholipase D	pld1
Zm00001eb122890	1.79e-17	-0.67587	0.517	0.443	5.71e-13	2.16422	0.980655	protoderm	Phosphoenolpyruvate/phosphate transLOCator 3
Zm00001eb122910	7.46e-76	0.5546	0.068	0.389	2.38e-71	0.100305	0.616085	protoderm	Uncharacterized LOC100277400
Zm00001eb122980	2.69e-70	0.903103	0.145	0.491	8.58e-66	0.417229	1.65034	protoderm	Galactinol--sucrose galactosyltransferase	rafs1
Zm00001eb123000	3.12e-58	-0.595468	0.165	0	9.96e-54	0.510962	0	protoderm	Photosystem I reaction center subunit XI
Zm00001eb123630	7.57e-102	-1.65035	0.748	0.635	2.41e-97	7.90583	1.83707	protoderm	E3 ubiquitin-protein ligase MBR1
Zm00001eb123910	7.05e-81	-1.08079	0.381	0.093	2.25e-76	1.2761	0.0760677	protoderm	Probable carboxylesterase 15
Zm00001eb124340	6.39e-106	0.708509	0.013	0.381	2.04e-101	0.0205488	0.667694	protoderm	Geranylgeranyl transferase type-1 subunit beta	hcd1
Zm00001eb124370	5.91e-63	0.532998	0.156	0.471	1.88e-58	0.238563	0.792117	protoderm	Protein TRM32
Zm00001eb124920	2.8e-57	0.616104	0.318	0.623	8.94e-53	0.727949	1.64848	protoderm	Hypothetical protein ZEAMMB73_Zm00001d039931
Zm00001eb124940	7.36e-102	-1.34365	0.331	0.024	2.35e-97	1.61777	0.031458	protoderm	16.9 kDa class I heat shock protein 1
Zm00001eb125120	4.53e-15	-0.667916	0.218	0.113	1.45e-10	0.925206	0.211754	protoderm	Protein SAR deficient 1
Zm00001eb125460	8.27e-107	1.00394	0.183	0.593	2.64e-102	0.299829	1.60676	protoderm	Uncharacterized LOC100382048
Zm00001eb125820	5.22e-80	0.804148	0.109	0.454	1.66e-75	0.174459	1.05074	protoderm	Uncharacterized LOC100277188
Zm00001eb126340	1.67e-157	1.04655	0.065	0.586	5.32e-153	0.122862	1.31936	protoderm	Sarcoplasmic reticulum histidine-rich calcium-binding protein
Zm00001eb126360	2.44e-48	0.623534	0.296	0.581	7.78e-44	0.699193	1.61785	protoderm	Paired amphipathic helix protein Sin3-like 3
Zm00001eb126790	3.1e-64	0.587979	0.173	0.505	9.88e-60	0.380293	1.07477	protoderm	Protein RER1A	IDP2442
Zm00001eb126900	3.28e-122	1.2115	0.32	0.769	1.05e-117	1.08379	3.82559	protoderm	Hydroxyproline-rich glycoprotein family protein
Zm00001eb127300	1.22e-75	-0.710746	0.256	0.019	3.89e-71	0.666085	0.0179847	protoderm	Pathogen-related protein	cl31612_1
Zm00001eb127670	5.98e-137	1.17871	0.213	0.705	1.91e-132	0.608143	2.64041	protoderm	GTP-binding protein SAR1A GTP	umc2261
Zm00001eb127680	1.69e-54	0.550309	0.222	0.531	5.41e-50	0.446985	1.11896	protoderm	Protein TPR1	tpl1
Zm00001eb127770	3.63e-115	1.04729	0.814	0.935	1.16e-110	13.5037	28.974	protoderm	Late embryogenis abundant protein 41	pco073447
Zm00001eb127860	1.54e-68	0.678589	0.284	0.629	4.9e-64	0.78124	1.85101	protoderm	Probable serine/threonine-protein kinase PBL7
Zm00001eb128200	6.48e-80	0.654189	0.124	0.479	2.07e-75	0.20822	0.901413	protoderm	UBP1-associated protein 2A
Zm00001eb129730	1.38e-25	-0.80728	0.778	0.789	4.42e-21	13.8051	7.46047	protoderm	Hypothetical protein ZEAMMB73_Zm00001eb129730
Zm00001eb129740	1.06e-25	-0.845504	0.83	0.808	3.38e-21	21.3108	11.4163	protoderm	Uncharacterized LOC103650063
Zm00001eb129760	6.31e-32	-1.00544	0.794	0.781	2.01e-27	17.0728	8.00242	protoderm	Uncharacterized protein LOC108961162
Zm00001eb130620	1.03e-66	0.65994	0.386	0.719	3.3e-62	1.0584	2.25231	protoderm	UDP-glucuronic acid decarboxylase 2
Zm00001eb130870	1.14e-91	-1.98076	0.669	0.398	3.63e-87	8.07684	1.29968	protoderm	S-adenosylmethionine synthase 1
Zm00001eb131000	4.21e-13	-0.645487	0.129	0.05	1.34e-08	0.770187	0.13164	protoderm	Peroxidase 64
Zm00001eb131360	6.98e-100	1.01229	0.295	0.694	2.23e-95	0.742778	2.51539	protoderm	Protein disulfide isomerase 6	pdi6
Zm00001eb131500	2.78e-61	-1.11276	0.173	0	8.87e-57	1.16259	0	protoderm	Abscisic stress-ripening protein 2	aasr9
Zm00001eb132370	5.19e-152	1.02059	0.01	0.491	1.66e-147	0.00746481	1.04389	protoderm	Uncharacterized LOC103652033
Zm00001eb134430	7.1e-18	-0.504929	0.409	0.301	2.27e-13	0.976951	0.393147	protoderm	DEAD-box ATP-dependent RNA helicase 7
Zm00001eb135120	1.03e-208	1.83337	0.014	0.621	3.3e-204	0.0212366	2.63937	protoderm	Wall-associated receptor kinase 2
Zm00001eb135250	3.8e-80	0.683917	0.011	0.303	1.21e-75	0.0164055	0.632851	protoderm	Protein JINGUBANG
Zm00001eb135910	2.08e-106	0.776539	0.066	0.467	6.65e-102	0.131972	0.939087	protoderm	NAC domain-containing protein 21/22	nactf108
Zm00001eb135940	7.63e-106	0.956459	0.046	0.443	2.43e-101	0.155566	1.24242	protoderm	Putative protein kinase superfamily protein
Zm00001eb136910	4.8e-36	0.63037	0.018	0.173	1.53e-31	0.0340204	0.600624	protoderm	Probable glycerol-3-phosphate acyltransferase 3	gpat6
Zm00001eb136920	3.94e-73	0.532354	0.072	0.389	1.26e-68	0.122505	0.623465	protoderm	Probable prefoldin subunit 3	cl5890_1b
Zm00001eb137030	3.05e-57	-0.796742	0.31	0.08	9.72e-53	0.880049	0.0822457	protoderm	DNA-directed RNA polymerase subunit	umc1300
Zm00001eb137820	2.92e-54	0.597777	0.159	0.447	9.3e-50	0.271336	0.924017	protoderm	Glutathione synthetase, chloroplastic	gshs2
Zm00001eb138650	8.81e-109	-1.98461	0.829	0.69	2.81e-104	14.7516	2.98014	protoderm	Photosystem I N subunit 1	psan1
Zm00001eb140320	1.71e-142	-1.4106	0.405	0.014	5.46e-138	1.71192	0.020101	protoderm	Cationic peroxidase SPC4	TIDP3705
Zm00001eb140360	1.05e-15	-0.775346	0.493	0.437	3.34e-11	2.07709	0.797788	protoderm	Ubiquitin-fold modifier 1
Zm00001eb140370	3.31e-34	-0.638909	0.299	0.121	1.05e-29	0.781867	0.144312	protoderm	Chlorophyllide a oxygenase	phao1
Zm00001eb140530	6.36e-10	-0.854935	0.404	0.334	2.03e-05	2.43323	0.898199	protoderm	Ferredoxin
Zm00001eb140690	3.39e-107	1.29383	0.184	0.606	1.08e-102	0.538634	2.77239	protoderm	Uncharacterized LOC103650721
Zm00001eb141080	0	-5.84408	0.985	0.409	0	98.1969	0.72685	protoderm	Glutathione transferase 7	gst7
Zm00001eb141130	1.04e-62	1.00914	0.322	0.613	3.32e-58	0.747303	2.51683	protoderm	Calmodulin-like protein 1
Zm00001eb141210	7.71e-124	-1.18186	0.972	0.915	2.46e-119	55.3887	23.8552	protoderm	U-box domain-containing protein 44
Zm00001eb141450	2.98e-64	-1.33384	0.6	0.405	9.5e-60	3.42734	0.756377	protoderm	Uncharacterized LOC100279939
Zm00001eb142170	6.13e-92	0.967792	0.297	0.676	1.96e-87	0.712311	2.34902	protoderm	PsbP domain-containing protein 7, chloroplastic
Zm00001eb142400	2.96e-50	0.619262	0.7	0.87	9.46e-46	5.11311	8.39028	protoderm	Uncharacterized protein LOC100303905
Zm00001eb142940	5.48e-32	-0.822236	0.489	0.319	1.75e-27	1.82034	0.595082	protoderm	DEK domain-containing chromatin associated protein
Zm00001eb143230	1.28e-15	-0.508059	0.233	0.128	4.1e-11	0.612986	0.1342	protoderm	Nucleotide-diphospho-sugar transferase family protein
Zm00001eb143460	3.62e-95	-1.49861	0.596	0.291	1.15e-90	3.19424	0.484317	protoderm	Selenium-binding protein 2	pco084514
Zm00001eb143500	1.83e-111	-1.53415	0.472	0.105	5.84e-107	2.30202	0.140132	protoderm	Loricrin
Zm00001eb144000	8.83e-72	0.809661	0.758	0.876	2.82e-67	7.09395	13.1871	protoderm	E3 ubiquitin-protein ligase RGLG1
Zm00001eb144240	2.32e-73	0.727224	0.529	0.822	7.42e-69	2.38265	4.59982	protoderm	Fructose-bisphosphate aldolase, cytoplasmic isozyme	ald1
Zm00001eb144450	8.54e-51	0.526567	0.25	0.555	2.73e-46	0.659769	1.39089	protoderm	Transcription factor bHLH128	bhlh132
Zm00001eb144910	1.25e-106	0.716192	0.01	0.377	3.98e-102	0.0156012	0.66847	protoderm	Fructokinase 1	frk1
Zm00001eb145400	1.17e-84	0.891365	0.193	0.572	3.72e-80	0.441128	1.67319	protoderm	Protein root UVB sensitive 6	cl12175_1
Zm00001eb145490	3.93e-76	0.758709	0.251	0.602	1.25e-71	0.491887	1.52424	protoderm	Alpha/beta-Hydrolases superfamily protein
Zm00001eb145580	1.86e-59	-0.992551	0.85	0.879	5.93e-55	21.2513	10.1832	protoderm	NAC domain-containing protein 48	nactf109
Zm00001eb145810	1.5e-77	0.696876	0.131	0.512	4.77e-73	0.518359	1.46125	protoderm	UDP-glucuronate:xylan alpha-glucuronosyltransferase 1-like
Zm00001eb145860	1.67e-100	1.21336	0	0.34	5.33e-96	0	1.31877	protoderm	Uncharacterized protein LOC100278150
Zm00001eb145970	3.44e-133	1.39005	0.224	0.673	1.1e-128	0.417561	2.71525	protoderm	SUN domain-containing protein 4	sun3
Zm00001eb146620	4.32e-62	0.514373	0.08	0.368	1.38e-57	0.140801	0.629489	protoderm	Protein S-acyltransferase 8
Zm00001eb146760	3.76e-105	0.742902	0.084	0.491	1.2e-100	0.169037	0.95643	protoderm	VAMP-like protein YKT62	IDP583
Zm00001eb146780	7.67e-18	-0.518226	0.271	0.15	2.45e-13	0.717853	0.199456	protoderm	Actin-7	act6
Zm00001eb146850	2.06e-82	-0.907829	0.319	0.045	6.58e-78	0.939052	0.0334889	protoderm	UDP-glycosyltransferase 91A1
Zm00001eb146860	2.65e-80	0.725177	0.225	0.598	8.44e-76	0.50097	1.48126	protoderm	Hypothetical protein ZEAMMB73_Zm00001d042740
Zm00001eb146880	1.48e-16	-0.643337	0.231	0.116	4.71e-12	0.922029	0.230541	protoderm	Uricase
Zm00001eb147120	8.4e-73	0.665136	0.038	0.334	2.68e-68	0.121028	0.777634	protoderm	Hevamine-A
Zm00001eb147420	2.04e-57	0.683113	0.193	0.51	6.5e-53	0.61441	1.5921	protoderm	RNA polymerase II C-terminal domain phosphatase-like 2
Zm00001eb147510	2.4e-119	-2.03868	0.603	0.237	7.64e-115	4.82253	0.41712	protoderm	Uncharacterized LOC100284742
Zm00001eb147990	5.86e-122	1.01434	0.042	0.471	1.87e-117	0.079576	1.18072	protoderm	Aldo-keto reductase family 4 member C10	TIDP2673
Zm00001eb148110	5.41e-71	0.597827	0.233	0.587	1.73e-66	0.501809	1.27289	protoderm	Acyl-coenzyme A oxidase 2
Zm00001eb148290	1.41e-14	-0.792653	0.545	0.514	4.51e-10	2.67183	1.11968	protoderm	Scarecrow-like protein	gras23
Zm00001eb148420	3.42e-53	-1.02716	0.904	0.87	1.09e-48	27.9873	13.2233	protoderm	Heat shock 70 kDa protein-like
Zm00001eb148520	1.43e-50	0.603578	0.311	0.614	4.57e-46	0.913835	1.90803	protoderm	Ubiquitin-conjugating enzyme E2 7
Zm00001eb148570	7.03e-12	-0.793369	0.586	0.558	2.24e-07	6.73493	3.46302	protoderm	Zinc finger protein ZAT9
Zm00001eb148580	9.08e-49	0.928236	0.243	0.52	2.9e-44	0.931761	2.67604	protoderm	Zinc finger, C2H2 type family protein	znf6
Zm00001eb148610	1.18e-80	0.584639	0.11	0.469	3.75e-76	0.208935	0.812996	protoderm	Serine/threonine-protein kinase AFC1
Zm00001eb149510	2.08e-85	0.581445	0.092	0.455	6.64e-81	0.158935	0.73417	protoderm	Uncharacterized LOC100278902
Zm00001eb150400	8.08e-50	0.88368	0.175	0.431	2.58e-45	0.313164	1.42289	protoderm	Cyclin-like F-box	bnlg1160
Zm00001eb150550	5.76e-57	-1.0462	0.282	0.061	1.84e-52	1.21538	0.0727828	protoderm	Putative cytochrome P450 superfamily protein	GRMZM2G138074
Zm00001eb150560	7.7e-101	1.04169	0.207	0.621	2.46e-96	0.477762	2.04218	protoderm	Cystatin 1	psei1
Zm00001eb150840	1.34e-57	0.692455	0.478	0.749	4.27e-53	1.74797	3.44081	protoderm	Uncharacterized LOC100283393	ereb147
Zm00001eb151190	7.24e-24	-0.867896	0.455	0.347	2.31e-19	1.72083	0.490869	protoderm	Peroxidase 56
Zm00001eb151440	1.49e-106	1.0355	0.369	0.75	4.76e-102	0.99366	3.08666	protoderm	Putative 1-acyl-sn-glycerol-3-phosphate acyltransferase 4
Zm00001eb151480	6.64e-61	0.598914	0.349	0.674	2.12e-56	0.958698	1.9666	protoderm	Secretory carrier-associated membrane protein 2	si614044d02
Zm00001eb151750	3.04e-10	-1.01648	0.471	0.428	9.71e-06	3.29082	1.12104	protoderm	Photosystem II reaction center W protein, chloroplastic
Zm00001eb152160	3.18e-112	-1.08202	0.353	0.023	1.01e-107	1.16974	0.0249089	protoderm	Glutathione transferase 8	gst8
Zm00001eb152320	1.16e-55	0.629071	0.403	0.717	3.7e-51	1.40054	2.7126	protoderm	Exocyst complex component EXO70E2
Zm00001eb152450	5.02e-48	0.579918	0.514	0.781	1.6e-43	2.04216	3.54731	protoderm	Aspartate aminotransferase, cytoplasmic	got1
Zm00001eb152780	1.12e-57	0.578464	0.159	0.46	3.57e-53	0.273884	0.902237	protoderm	La-related protein 6A
Zm00001eb153100	2.81e-48	0.554987	0.186	0.466	8.96e-44	0.45272	1.13427	protoderm	Homeobox 3	hox3
Zm00001eb153280	8.43e-19	-0.569478	0.324	0.197	2.69e-14	0.847681	0.24508	protoderm	Probable alpha,alpha-trehalose-phosphate synthase	trps7
Zm00001eb153360	1.15e-17	-0.744422	0.345	0.219	3.66e-13	1.71522	0.620736	protoderm	Uncharacterized LOC100217062	umc1399
Zm00001eb153470	5.38e-66	-0.911642	0.352	0.093	1.72e-61	1.0709	0.100851	protoderm	Uncharacterized LOC100281172	ereb134
Zm00001eb153630	3.44e-70	0.720708	0.355	0.689	1.1e-65	0.968848	2.24464	protoderm	Protein kinase family protein with leucine-rich repeat domain
Zm00001eb153710	7.11e-130	0.936681	0.076	0.546	2.27e-125	0.15522	1.21123	protoderm	Glutamate carboxypeptidase 2
Zm00001eb153780	1.25e-42	0.885426	0.531	0.767	3.98e-38	2.49971	5.46505	protoderm	Uncharacterized LOC100275200
Zm00001eb153940	4.3e-165	1.59506	0.482	0.867	1.37e-160	1.9271	7.84296	protoderm	Dehydrin6	dhn6
Zm00001eb154820	4.55e-145	1.90106	0.526	0.878	1.45e-140	3.06231	14.1722	protoderm	Probable choline kinase 2	umc1286
Zm00001eb154850	1.3e-65	0.523371	0.004	0.243	4.16e-61	0.00866949	0.44977	protoderm	Uncharacterized LOC100191711
Zm00001eb155010	1.02e-74	0.968742	0.342	0.686	3.24e-70	1.05058	3.01326	protoderm	Myosin-17
Zm00001eb155320	1e-57	0.687782	0.035	0.278	3.19e-53	0.0682048	0.72067	protoderm	IAA-amino acid hydrolase ILR1-like 4
Zm00001eb155710	9.58e-49	1.08032	0.223	0.489	3.05e-44	0.666321	2.52344	protoderm	Retrovirus-related Pol polyprotein from transposon TNT 1-94
Zm00001eb155850	7.6e-24	-0.970855	0.59	0.537	2.42e-19	3.40025	1.24503	protoderm	Hypothetical protein ZEAMMB73_Zm00001d043762
Zm00001eb156040	1.39e-65	0.624668	0.093	0.396	4.44e-61	0.14945	0.772286	protoderm	DNA-binding protein RAV1	ereb126
Zm00001eb156150	0	2.67492	0.553	0.956	0	3.00621	24.5837	protoderm	Glutathione S-transferase GSTU6	gst20
Zm00001eb156190	1.03e-24	-1.07813	0.709	0.748	3.28e-20	8.013	3.26894	protoderm	Glutathione S-transferase GSTU6
Zm00001eb156230	1.57e-138	1.10977	0.118	0.597	5e-134	0.166293	1.51699	protoderm	Leaf rust 10 disease-resistance LOCus receptor-like protein kinase-like 2.1
Zm00001eb156610	5.59e-95	1.44393	0.221	0.608	1.78e-90	0.764981	3.80183	protoderm	Glutamate synthase 1 [NADH], chloroplastic
Zm00001eb157490	2.34e-66	0.756614	0.444	0.749	7.47e-62	1.33489	2.94485	protoderm	Uncharacterized LOC100383722	wrky95
Zm00001eb157650	1.17e-35	-0.817938	0.706	0.655	3.73e-31	4.55765	2.15259	protoderm	NifU-like N-terminal domain-containing protein
Zm00001eb157820	1.03e-123	1.74812	0.327	0.777	3.27e-119	3.22306	13.1861	protoderm	Chitinase chem 5	chn1
Zm00001eb157980	4.34e-81	-0.862382	0.286	0.026	1.38e-76	0.883797	0.036171	protoderm	Myosin heavy chain-like
Zm00001eb158100	6.25e-50	0.546559	0.255	0.553	1.99e-45	0.760371	1.5712	protoderm	Ustilago maydis induced8	umi8
Zm00001eb158120	2.98e-16	-0.707376	0.647	0.621	9.49e-12	5.55648	3.01541	protoderm	Uncharacterized LOC100275201
Zm00001eb158190	6.12e-52	0.58359	0.107	0.381	1.95e-47	0.3227	0.982164	protoderm	Ketol-acid reductoisomerase
Zm00001eb158370	5.32e-59	0.726161	0.44	0.719	1.7e-54	1.30244	2.80876	protoderm	GTP-binding nuclear protein Ran-2
Zm00001eb158620	4.53e-69	-0.590477	0.231	0.015	1.45e-64	0.522243	0.0109569	protoderm	Hypothetical protein ZEAMMB73	Zm00001d044075
Zm00001eb158820	1.57e-27	-0.867285	0.764	0.765	4.99e-23	11.7087	5.96662	protoderm	DUF1645 family protein
Zm00001eb158880	2.07e-191	1.54826	0.008	0.577	6.61e-187	0.00479348	1.93867	protoderm	UDP-glycosyltransferase 73B3
Zm00001eb159120	5.28e-80	0.617058	0.15	0.515	1.69e-75	0.247712	0.913672	protoderm	Multidrug and toxic compound extrusion25
Zm00001eb159280	9.04e-43	-0.59964	0.221	0.048	2.88e-38	0.582532	0.0443425	protoderm	Cytochrome P450 72A13
Zm00001eb159310	3.3e-84	0.84138	0.285	0.652	1.05e-79	0.600712	1.8681	protoderm	Putative cytochrome P450 superfamily protein	cyp11
Zm00001eb159320	5.04e-199	1.43878	0.898	0.986	1.61e-194	22.0412	61.4629	protoderm	Putative cytochrome P450 superfamily protein	cyp11
Zm00001eb160020	8.54e-60	0.589663	0.137	0.44	2.73e-55	0.240693	0.867114	protoderm	Histone H2B.1	trh3
Zm00001eb160050	4.57e-15	-0.843281	0.458	0.365	1.46e-10	2.46564	0.931658	protoderm	Putative calmodulin-binding family protein
Zm00001eb161410	3.51e-48	-0.637306	0.139	0.001	1.12e-43	0.555888	0.000299916	protoderm	Chlorophyll a-b binding protein of LHCII type 1
Zm00001eb161610	7.45e-155	-2.41853	0.662	0.222	2.38e-150	7.64192	0.61644	protoderm	DNAJ-like protein
Zm00001eb161780	1.89e-228	1.52976	0.942	0.986	6.04e-224	39.3532	115.515	protoderm	ABC transporter G family member 36
Zm00001eb161850	2.37e-55	0.504482	0.198	0.508	7.55e-51	0.394648	0.978467	protoderm	Hypothetical protein ZEAMMB73_Zm00001d044451
Zm00001eb162180	1.48e-17	-1.53095	0.715	0.726	4.73e-13	18.8818	5.88008	protoderm	Hypothetical protein ZEAMMB73_Zm00001d044492
Zm00001eb162210	3.02e-65	0.938799	0.138	0.474	9.63e-61	0.488239	1.85285	protoderm	Pentatricopeptide repeat-containing protein At1g10910, chloroplastic	see2b
Zm00001eb163310	5.1e-13	-0.611793	0.46	0.382	1.63e-08	1.61148	0.708905	protoderm	F-box/LRR-repeat protein 3
Zm00001eb163720	2.1e-41	-0.540431	0.15	0.012	6.68e-37	0.473817	0.013346	protoderm	FHA domain containing protein	fha9
Zm00001eb163950	8.27e-32	-0.888614	0.449	0.271	2.64e-27	1.8262	0.526523	protoderm	Uncharacterized LOC100274929
Zm00001eb164610	2.47e-23	-1.31383	0.876	0.917	7.88e-19	40.0126	15.4974	protoderm	Metallothionein 1
Zm00001eb165210	9.17e-54	0.635943	0.157	0.438	2.93e-49	0.276174	0.983114	protoderm	Dual specificity protein kinase shkE
Zm00001eb165320	3.9e-80	0.550211	0.043	0.363	1.25e-75	0.0797967	0.581146	protoderm	Hypothetical protein ZEAMMB73_Zm00001d044159
Zm00001eb165360	2.54e-44	-0.89141	0.369	0.156	8.1e-40	1.29808	0.238863	protoderm	Putative RING zinc finger domain superfamily protein
Zm00001eb165590	2.08e-99	-1.42011	0.529	0.188	6.65e-95	2.39635	0.269155	protoderm	Domboa UDP-glucosyltransferase BX8	bx8
Zm00001eb165870	2.14e-69	0.659233	0.285	0.636	6.83e-65	0.688006	1.66577	protoderm	Sodium/hydrogen exchanger
Zm00001eb166070	2.27e-164	0.905615	0.007	0.517	7.25e-160	0.00734867	0.88711	protoderm	SEC14 cytosolic factor family protein / phosphoglyceride transfer family protein
Zm00001eb166260	2.95e-62	0.549728	0.258	0.6	9.41e-58	0.582563	1.31657	protoderm	Splicing factor U2af large subunit A
Zm00001eb167140	9.06e-49	0.531024	0.223	0.51	2.89e-44	0.448359	1.09281	protoderm	Hypothetical protein ZEAMMB73_Zm00001d048876
Zm00001eb167720	8.03e-74	1.21025	0.009	0.278	2.56e-69	0.00942964	1.33559	protoderm	Hevein-like preproprotein	GRMZM2G117942
Zm00001eb167740	3.07e-83	0.959133	0.378	0.729	9.81e-79	1.4559	3.77462	protoderm	3-ketoacyl-CoA synthase 2	kcs3
Zm00001eb168550	2.79e-39	-1.76041	0.38	0.181	8.91e-35	3.98796	0.472262	protoderm	Alcohol dehydrogenase 2
Zm00001eb168560	5.9e-35	-1.0678	0.479	0.267	1.88e-30	5.30677	2.00862	protoderm	Uncharacterized LOC100275892
Zm00001eb168570	4.17e-134	-2.57532	0.683	0.233	1.33e-129	16.1077	1.8704	protoderm	Uncharacterized LOC100278795
Zm00001eb168640	6.98e-63	0.750936	0.236	0.578	2.23e-58	0.896291	2.19124	protoderm	NifS-like protein
Zm00001eb168740	7.93e-142	1.26064	0.07	0.549	2.53e-137	0.106393	1.65094	protoderm	Uncharacterized LOC109945996
Zm00001eb168930	1.37e-140	1.05525	0.076	0.56	4.36e-136	0.123519	1.33475	protoderm	Cysteine/Histidine-rich C1 domain family protein
Zm00001eb169080	1.16e-59	-0.902047	0.343	0.098	3.69e-55	1.1069	0.127461	protoderm	Putative serine/threonine protein phosphatase superfamily protein
Zm00001eb169450	4.21e-100	0.679494	0.087	0.487	1.34e-95	0.149536	0.84107	protoderm	Lipase/lipooxygenase PLAT/LH2 family protein
Zm00001eb170080	3.56e-13	-0.832478	0.775	0.807	1.13e-08	21.9993	11.9156	protoderm	Putative IQ calmodulin-binding and BAG domain containing family protein
Zm00001eb170690	7.77e-174	1.42462	0.523	0.894	2.48e-169	2.10127	7.32516	protoderm	Multiprotein-bridging factor 1b	mbf1
Zm00001eb172160	2.52e-72	0.523078	0.092	0.415	8.05e-68	0.119774	0.609135	protoderm	Uncharacterized LOC100192710	umc2683
Zm00001eb172450	2.05e-61	0.640871	0.284	0.634	6.52e-57	1.02632	2.15958	protoderm	LHY protein	cca1
Zm00001eb172650	2.24e-56	0.53779	0.123	0.417	7.15e-52	0.275301	0.851414	protoderm	Topoisomerase I
Zm00001eb172970	1.35e-82	0.770966	0.609	0.855	4.3e-78	2.83094	5.53716	protoderm	External alternative NAD(P)H-ubiquinone oxidoreductase B2	pco125920
Zm00001eb172980	4.97e-18	-0.719404	0.704	0.744	1.59e-13	5.95989	3.22708	protoderm	Vesicle-associated protein 4-2	AY107128
Zm00001eb173420	1e-65	0.549443	0.142	0.461	3.19e-61	0.227526	0.79651	protoderm	Serine/threonine protein phosphatase 2A 59 kDa regulatory subunit B'
Zm00001eb174880	1.89e-53	0.662495	0.104	0.383	6.01e-49	0.263034	0.999152	protoderm	Type I inositol polyphosphate 5-phosphatase 12
Zm00001eb174900	2.01e-17	-0.551294	0.202	0.095	6.4e-13	0.603031	0.0939206	protoderm	Cytochrome b561 and DOMON domain-containing protein At5g47530
Zm00001eb175500	4.45e-90	0.976048	0.275	0.652	1.42e-85	0.613796	2.17445	protoderm	NAC75	nactf75
Zm00001eb176620	3.88e-28	-0.846484	0.28	0.123	1.24e-23	1.16355	0.203232	protoderm	Carbonic anhydrase
Zm00001eb178160	3.42e-68	0.55205	0.131	0.461	1.09e-63	0.263785	0.852921	protoderm	Uncharacterized LOC100285361	wrky94
Zm00001eb178320	1.55e-168	1.47691	0.359	0.832	4.94e-164	1.16464	5.02534	protoderm	NADPH--cytochrome P450 reductase
Zm00001eb178340	1.45e-58	-0.554515	0.225	0.025	4.62e-54	0.508632	0.0272058	protoderm	Long chain base biosynthesis protein 1a
Zm00001eb178690	2e-156	-2.54742	0.645	0.214	6.37e-152	6.72497	0.321435	protoderm	Hypersensitive induced reaction 1	hir1
Zm00001eb178940	1.07e-25	-0.839828	0.594	0.528	3.42e-21	2.98846	1.22839	protoderm	DUF1262 family protein
Zm00001eb179680	4.01e-10	-0.883141	0.41	0.334	1.28e-05	2.69514	1.00345	protoderm	Chlorophyll a-b binding protein 4
Zm00001eb180080	4.17e-65	0.552066	0.127	0.447	1.33e-60	0.222621	0.792587	protoderm	MATE efflux pseudogene	CL65845_1
Zm00001eb182920	1.89e-69	0.829466	0.037	0.319	6.03e-65	0.0766266	0.913195	protoderm	Phosphopantothenate--cysteine ligase
Zm00001eb182980	2.66e-65	0.576492	0.007	0.249	8.49e-61	0.00785482	0.502932	protoderm	Uncharacterized LOC103653668
Zm00001eb183190	2.95e-40	0.535544	0.135	0.37	9.4e-36	0.257271	0.8224	protoderm	NAC domain-containing protein 79	nactf40
Zm00001eb183220	4.07e-25	-0.534584	0.149	0.037	1.3e-20	0.502725	0.0374181	protoderm	CNR2	cnr2
Zm00001eb183780	2.3e-59	0.533386	0.169	0.486	7.35e-55	0.28665	0.862197	protoderm	Serine/threonine-protein kinase AFC2
Zm00001eb184000	1.06e-16	-0.644608	0.349	0.217	3.38e-12	1.82618	0.807816	protoderm	Cytosolic glyceroldehyde-3-phosphate dehydrogenase GAPC3	gpc3
Zm00001eb184070	8.66e-93	0.745828	0.1	0.48	2.76e-88	0.154769	0.936474	protoderm	Nucleotide-sugar transporter/ sugar porter
Zm00001eb184080	1.21e-63	0.698476	0.15	0.47	3.86e-59	0.322262	1.14575	protoderm	Nicotinamidase 1
Zm00001eb185830	4.13e-21	1.23937	0.318	0.469	1.32e-16	1.11767	3.99972	protoderm	(+)-Neomenthol dehydrogenase
Zm00001eb185840	1.78e-72	-0.775252	0.302	0.043	5.69e-68	0.971824	0.15211	protoderm	Neomenthol dehydrogenase
Zm00001eb186320	1.74e-77	0.84746	0.528	0.819	5.55e-73	2.10922	4.59452	protoderm	Uncharacterized LOC100217200	TIDP3363
Zm00001eb187010	1.01e-290	3.04465	0.446	0.964	3.21e-286	7.6137	70.0755	protoderm	Dehydrin	dhn3
Zm00001eb187070	1.41e-91	0.743308	0.089	0.466	4.51e-87	0.1652	0.950555	protoderm	Probable serine/threonine-protein kinase WNK4
Zm00001eb187110	7.87e-115	0.945874	0.119	0.56	2.51e-110	0.228356	1.36625	protoderm	Uncharacterized LOC100274524
Zm00001eb187340	2.32e-46	0.726989	0.107	0.354	7.39e-42	0.289943	1.13509	protoderm	Putative RING zinc finger domain superfamily protein	si707003h11a
Zm00001eb187660	1.12e-84	0.950307	0.317	0.683	3.56e-80	1.01683	2.89709	protoderm	Probable purine permease 11
Zm00001eb188360	7.54e-66	0.624752	0.151	0.477	2.4e-61	0.284612	0.980802	protoderm	Alpha/beta-Hydrolases superfamily protein
Zm00001eb188660	8.01e-41	0.501595	0.419	0.696	2.55e-36	1.28894	2.24063	protoderm	Uncharacterized LOC100382640	umc2070
Zm00001eb188830	2.96e-80	0.576818	0.083	0.427	9.43e-76	0.129745	0.685078	protoderm	Hypothetical protein ZEAMMB73_Zm00001d051617
Zm00001eb189240	4.31e-38	-0.615686	0.302	0.113	1.37e-33	0.740467	0.135863	protoderm	2-Oxoglutarate (2OG) and Fe(II)-dependent oxygenase superfamily protein
Zm00001eb190340	4.04e-252	1.81866	0.518	0.943	1.29e-247	2.97753	13.0309	protoderm	Glutamine synthetase 5	gln5
Zm00001eb190850	1.57e-85	1.77986	0.054	0.384	5e-81	0.107206	2.80206	protoderm	Cytochrome P450 714C3
Zm00001eb191270	6.26e-70	0.745554	0.135	0.475	2e-65	0.322226	1.21687	protoderm	P-loop NTPase domain-containing protein LPA1 homolog 1
Zm00001eb191590	3.95e-131	-2.47649	0.403	0.028	1.26e-126	4.87477	0.0555837	protoderm	5-Pentadecatrienyl resorcinol O-methyltransferase
Zm00001eb191620	3.58e-37	-0.525984	0.241	0.07	1.14e-32	0.556447	0.0809295	protoderm	Octicosapeptide/Phox/Bem1p family protein
Zm00001eb192460	1.07e-47	-0.668155	0.245	0.053	3.41e-43	0.71051	0.0764426	protoderm	Hypothetical protein ZEAMMB73_Zm00001d052040
Zm00001eb192690	2.02e-92	1.13526	0.505	0.824	6.45e-88	2.04677	5.69247	protoderm	Protein CYPRO4
Zm00001eb192910	2.77e-70	0.637948	0.066	0.374	8.85e-66	0.171405	0.822839	protoderm	Lysine-ketoglutarate reductase/saccharopine dehydrogenase 1	lkrsdh1
Zm00001eb193060	2.61e-44	0.611654	0.017	0.201	8.32e-40	0.0587603	0.617797	protoderm	Putative AP2/EREBP transcription factor superfamily protein	ereb57
Zm00001eb193860	3.44e-37	0.616156	0.302	0.542	1.1e-32	0.779499	1.72759	protoderm	Putative RING zinc finger domain superfamily protein
Zm00001eb193940	1.12e-11	-0.827627	0.747	0.836	3.57e-07	14.832	7.92065	protoderm	Low molecular weight heat shock protein precursor	hsp22
Zm00001eb194330	7.18e-117	1.00758	0.232	0.671	2.29e-112	0.466978	1.94942	protoderm	Membrane-anchored ubiquitin-fold protein 3
Zm00001eb194410	5.38e-48	0.538664	0.324	0.614	1.72e-43	1.00714	1.91562	protoderm	Shikimate kinase
Zm00001eb194450	2.63e-18	-0.653648	0.71	0.735	8.39e-14	5.39343	3.06411	protoderm	F-box/kelch-repeat protein SKIP11
Zm00001eb195230	2.44e-12	-0.666456	0.273	0.178	7.79e-08	0.993156	0.255793	protoderm	CBL-interacting protein kinase
Zm00001eb196180	8.12e-31	-1.16752	0.497	0.358	2.59e-26	2.75676	0.672454	protoderm	Carbohydrate transporter/ sugar porter/ transporter	Zm00001d052435
Zm00001eb196270	1.35e-114	0.955713	0.223	0.668	4.32e-110	0.467258	1.8458	protoderm	Hydroxymethylglutaryl-CoA lyase, mitochondrial	cl173_1b
Zm00001eb196380	6.6e-115	0.645745	0.019	0.418	2.11e-110	0.0521766	0.64618	protoderm	Probable calcium-transporting ATPase 8, plasma membrane-type
Zm00001eb196390	1.35e-83	0.818108	0.598	0.867	4.31e-79	2.73863	5.59155	protoderm	Calcium-binding protein CBP
Zm00001eb196590	9.13e-17	-0.760447	0.549	0.508	2.91e-12	2.68646	1.17617	protoderm	AMP-binding protein
Zm00001eb196600	1.18e-161	1.29266	0.128	0.664	3.75e-157	0.287049	2.153	protoderm	Uncharacterized LOC100272960
Zm00001eb196960	8.18e-14	-0.534025	0.116	0.04	2.61e-09	0.54	0.0635626	protoderm	Cytochrome P450 94C1-like
Zm00001eb197220	7.92e-105	0.731025	0.055	0.446	2.53e-100	0.0805077	0.793446	protoderm	Putative F-box protein
Zm00001eb197890	5.62e-44	0.580866	0.663	0.864	1.79e-39	4.0479	6.55038	protoderm	Respiratory burst oxidase-like protein D	rboh4
Zm00001eb198030	4.46e-25	-1.50285	0.176	0.055	1.42e-20	2.07673	0.0856458	protoderm	Chalcone synthase
Zm00001eb198620	5.7e-09	-0.536796	0.6	0.636	0.000181907	2.81973	1.63294	protoderm	Heat stress transcription factor B-2b	hsftf7
Zm00001eb198740	3.81e-31	-1.00687	0.525	0.414	1.22e-26	2.45867	0.721123	protoderm	Vesicle-associated membrane protein 714
Zm00001eb198840	5.15e-51	-1.07511	0.693	0.646	1.64e-46	5.21626	1.95045	protoderm	MAP3K-like protein kinase
Zm00001eb198850	2.01e-08	-0.536369	0.369	0.304	0.000641827	1.22794	0.536177	protoderm	BTB/POZ domain-containing protein At1g21780	umc1371
Zm00001eb199330	1.02e-47	0.507031	0.16	0.432	3.26e-43	0.2769	0.814632	protoderm	Heterogeneous nuclear ribonucleoprotein 1
Zm00001eb199500	3.39e-13	-0.84638	0.48	0.434	1.08e-08	2.40054	0.89131	protoderm	Caffeoyl-CoA O-methyltransferase 2
Zm00001eb199590	3.42e-60	-1.16475	0.796	0.71	1.09e-55	9.29843	3.59354	protoderm	Heat shock protein 81-1
Zm00001eb200080	9.04e-74	0.726975	0.096	0.424	2.88e-69	0.198222	0.983255	protoderm	PZA02614	cl25297_1
Zm00001eb200150	1.36e-54	0.559787	0.243	0.555	4.32e-50	0.51319	1.23052	protoderm	E3 ubiquitin-protein ligase RHF2A
Zm00001eb200870	1.04e-13	-0.515209	0.354	0.246	3.3e-09	1.04146	0.428392	protoderm	Long chain acyl-CoA synthetase 9, chloroplastic
Zm00001eb201060	2.31e-67	-0.511621	0.249	0.025	7.36e-63	0.461237	0.0249611	protoderm	Hypothetical protein ZEAMMB73_Zm00001d053036
Zm00001eb201290	7.04e-59	0.894717	0.577	0.808	2.25e-54	3.47043	7.31162	protoderm	NAC domain-containing protein 71	nactf125
Zm00001eb201330	4.37e-84	-1.14119	0.833	0.794	1.39e-79	9.96765	3.97257	protoderm	Aldehyde dehydrogenase, dimeric NADP-preferring	aldh14
Zm00001eb201900	5.52e-214	2.40366	0.295	0.825	1.76e-209	1.1895	10.5856	protoderm	Putative lysM-domain receptor-like protein kinase family protein
Zm00001eb202440	1.36e-29	-0.70439	0.27	0.11	4.33e-25	0.874036	0.1501	protoderm	Uncharacterized LOC100277582
Zm00001eb202570	5.23e-37	0.802156	0.375	0.602	1.67e-32	1.17473	2.79208	protoderm	AP2-EREBP-transcription factor 111	ereb111
Zm00001eb202590	1.24e-53	0.566637	0.281	0.589	3.97e-49	0.753421	1.59693	protoderm	RNA-binding protein 1-like
Zm00001eb203240	1.56e-51	0.53178	0.257	0.559	4.98e-47	0.586477	1.29359	protoderm	Glycosyltransferase family 61 protein	xat1
Zm00001eb203330	1.24e-106	0.772168	0.002	0.362	3.97e-102	0.00246255	0.712039	protoderm	Calcineurin B-like protein 4	cbl8
Zm00001eb203340	2.6e-67	0.542137	0.211	0.565	8.31e-63	0.524999	1.22059	protoderm	Ubiquitin-conjugating enzyme E2	uce9
Zm00001eb203470	7.01e-125	1.13045	0.284	0.731	2.23e-120	0.717281	2.75958	protoderm	Peroxisomal fatty acid beta-oxidation multifunctional protein
Zm00001eb203940	3.24e-174	1.77603	0.057	0.603	1.04e-169	0.0986847	2.7628	protoderm	WRKY transcription factor 22	wrky8
Zm00001eb204150	7.24e-24	-0.824545	0.314	0.174	2.31e-19	1.11395	0.193664	protoderm	Uncharacterized LOC100278301	IDP498
Zm00001eb204200	4.89e-92	-0.617155	0.262	0.003	1.56e-87	0.538179	0.00282376	protoderm	Acid phosphatase/vanadium-dependent haloperoxidase-related protein
Zm00001eb204710	7.62e-44	0.671822	0.225	0.499	2.43e-39	0.720834	1.74143	protoderm	Protein starmaker
Zm00001eb205350	7.52e-76	-0.652805	0.278	0.03	2.4e-71	0.609976	0.0240127	protoderm	ABC transporter A family member 8	asg22
Zm00001eb205480	7.7e-38	1.7152	0.103	0.314	2.46e-33	0.39046	3.56548	protoderm	ABC transporter G family member 39	mmp94
Zm00001eb205550	2.1e-92	0.921138	0.258	0.647	6.7e-88	0.642689	2.11061	protoderm	Putative zinc finger protein 30	zfp30
Zm00001eb205600	9.6e-49	-1.36215	0.411	0.188	3.06e-44	2.41181	0.327201	protoderm	SPX domain-containing protein 1	cl49602_1
Zm00001eb207430	1.48e-99	1.26016	0.411	0.774	4.71e-95	1.61145	5.25501	protoderm	Putative protein kinase superfamily protein
Zm00001eb207540	5.43e-38	0.507237	0.108	0.328	1.73e-33	0.194135	0.697255	protoderm	BEACH domain-containing protein B
Zm00001eb208800	1.33e-31	-0.812137	0.45	0.29	4.23e-27	1.49209	0.419337	protoderm	Uncharacterized LOC100276886	arm4
Zm00001eb210000	1.23e-32	-0.851501	0.179	0.04	3.93e-28	0.954302	0.0830892	protoderm	Senescence-associated protein DIN1
Zm00001eb210460	1.81e-91	0.587362	0.026	0.367	5.78e-87	0.0406616	0.563591	protoderm	Probable carbohydrate esterase At4g34215	umc2292
Zm00001eb210780	1.03e-95	-0.963897	0.394	0.073	3.3e-91	1.06737	0.0598806	protoderm	Nucleotide-diphospho-sugar transferase family protein
Zm00001eb211290	2.97e-276	2.02861	0.006	0.744	9.46e-272	0.00903607	3.11699	protoderm	Soluble epoxide hydrolase
Zm00001eb211740	2.79e-20	-0.756749	0.646	0.609	8.89e-16	3.68232	1.77113	protoderm	Actin-depolymerizing factor 3	adf10
Zm00001eb211760	1.78e-115	1.1625	0.188	0.628	5.68e-111	0.410021	2.15626	protoderm	Zinc finger protein ZAT5
Zm00001eb211790	8.43e-61	0.594174	0.149	0.46	2.69e-56	0.269678	0.916717	protoderm	Phosphatidylinositol N-acetyglucosaminlytransferase subunit P-related
Zm00001eb212200	1.06e-17	-0.832274	0.472	0.396	3.39e-13	2.12904	0.757402	protoderm	Peptidyl-prolyl cis-trans isomerase H
Zm00001eb212520	2.05e-17	-0.723851	0.202	0.093	6.53e-13	0.873268	0.134225	protoderm	Photosystem I subunit d1	psad1
Zm00001eb212710	2.4e-28	-0.640984	0.256	0.104	7.65e-24	0.735989	0.113247	protoderm	Actin cross-linking protein
Zm00001eb212820	4.75e-53	-1.25801	0.329	0.098	1.51e-48	1.85802	0.194996	protoderm	Actin cross-linking protein	hon106a
Zm00001eb212840	1.33e-35	-0.964904	0.374	0.18	4.26e-31	1.85257	0.461405	protoderm	Histone I
Zm00001eb213190	6.28e-14	0.7178	0.615	0.72	2e-09	3.74653	6.80649	protoderm	Indole-3-acetaldehyde oxidase
Zm00001eb213200	7.05e-18	-0.627223	0.569	0.484	2.25e-13	3.16017	1.69338	protoderm	Myosin-binding protein 7
Zm00001eb213670	6.15e-20	-1.09133	0.459	0.337	1.96e-15	2.801	0.783916	protoderm	Photosystem I reaction center subunit III, chloroplastic
Zm00001eb214000	7.56e-81	0.703889	0.037	0.352	2.41e-76	0.0641792	0.73343	protoderm	Allene oxide synthase 1, chloroplastic	aos5
Zm00001eb214110	1e-52	0.923318	0.217	0.508	3.19e-48	0.616232	2.06514	protoderm	CCG-binding protein 1
Zm00001eb214190	3.22e-44	-1.14278	0.389	0.181	1.03e-39	1.82425	0.279065	protoderm	GLK8 G2-like transcription factor	glk8
Zm00001eb214290	1.08e-85	0.626093	0.076	0.435	3.45e-81	0.137212	0.75515	protoderm	Casein kinase II subunit alpha-2
Zm00001eb214410	2.83e-112	-1.85491	0.695	0.383	9.01e-108	6.84293	1.16817	protoderm	Isoflavone 2'-hydroxylase-like	ben1
Zm00001eb214420	2.4e-34	-0.530048	0.138	0.016	7.65e-30	0.477602	0.0232863	protoderm	Putative cytochrome P450 superfamily protein
Zm00001eb214540	1.54e-60	0.5861	0.099	0.406	4.93e-56	0.435055	1.15428	protoderm	Cyclic nucleotide-gated ion channel 2
Zm00001eb214670	1.61e-82	0.763037	0.255	0.626	5.15e-78	0.514408	1.57004	protoderm	ATP-binding cassette sub-family B member 10
Zm00001eb215030	1.42e-85	0.674768	0.073	0.432	4.52e-81	0.150543	0.836658	protoderm	Transmembrane BAX inhibitor motif-containing protein 4
Zm00001eb215080	6.15e-34	-0.899714	0.229	0.07	1.96e-29	1.03168	0.0889653	protoderm	ATP-sulfurylase 3, chloroplastic-like	rz630f(sat)
Zm00001eb215110	4.73e-101	0.954881	0.387	0.769	1.51e-96	1.119	3.10751	protoderm	Probable histone H2A variant 3
Zm00001eb215120	2.98e-56	-0.934574	0.284	0.062	9.49e-52	1.07519	0.0857342	protoderm	IAA13 - auxin-responsive Aux/IAA family member	iaa21
Zm00001eb216080	1.1e-46	-0.909749	0.38	0.159	3.5e-42	1.30787	0.22843	protoderm	UV-B-induced protein chloroplastic
Zm00001eb217350	3.48e-87	0.68193	0.145	0.538	1.11e-82	0.390265	1.23038	protoderm	BEL1-like homeodomain protein 7	hb37
Zm00001eb217790	8.14e-39	-0.631986	0.23	0.059	2.6e-34	0.655943	0.0685597	protoderm	PH domain containing protein
Zm00001eb218090	3.25e-23	-0.653813	0.392	0.252	1.04e-18	1.21179	0.40581	protoderm	Uncharacterized LOC100383714	si707081c02
Zm00001eb218140	9.18e-64	-1.37336	0.72	0.638	2.93e-59	6.45544	1.87774	protoderm	E3 ubiquitin ligase PQT3-like
Zm00001eb218220	1.12e-80	-0.50842	0.23	0.002	3.57e-76	0.425653	0.0022226	protoderm	Glucan endo-1,3-beta-glucosidase 5
Zm00001eb218530	3.67e-12	-0.570112	0.504	0.454	1.17e-07	1.89319	0.948747	protoderm	Methyl binding domain 109
Zm00001eb218560	6.31e-259	1.96438	0.46	0.923	2.01e-254	1.4421	8.53014	protoderm	Electron transporter/ thiol-disulfide exchange intermediate	cdj3
Zm00001eb218880	1.03e-154	1.23247	0.116	0.634	3.27e-150	0.233036	1.89726	protoderm	Protein WRKY1	wrky109
Zm00001eb219270	9.41e-144	1.36851	0.471	0.849	3e-139	2.23695	7.35794	protoderm	UDP-arabinopyranose mutase 3
Zm00001eb219680	2.79e-130	1.11107	0.212	0.686	8.91e-126	0.429261	2.08728	protoderm	Peroxisomal membrane 22 kDa (Mpv17/PMP22) family protein
Zm00001eb219690	2.85e-70	0.548954	0.028	0.304	9.08e-66	0.0339195	0.512649	protoderm	Dicer-like 105	dcl105
Zm00001eb219770	2.17e-111	-1.87499	0.798	0.646	6.93e-107	13.6465	2.99306	protoderm	Protein DETOXIFICATION 40
Zm00001eb219970	7.27e-104	1.33406	0.312	0.744	2.32e-99	1.74118	5.91082	protoderm	Uncharacterized LOC100275514
Zm00001eb220550	1.56e-140	-1.82888	0.821	0.602	4.97e-136	13.4086	3.05579	protoderm	Uncharacterized LOC100274353
Zm00001eb221360	3.1e-91	0.729484	0.085	0.462	9.9e-87	0.195883	0.982829	protoderm	Pre-mRNA-processing protein 40C
Zm00001eb221610	2.47e-96	0.738465	0.052	0.417	7.88e-92	0.059925	0.768378	protoderm	Double-stranded RNA-binding protein 2
Zm00001eb221690	6.84e-86	0.83057	0.133	0.508	2.18e-81	0.251043	1.22484	protoderm	Eukaryotic translation initiation factor 5
Zm00001eb222050	7.63e-136	1.11452	0.223	0.701	2.43e-131	0.541648	2.33803	protoderm	MDIS1-interacting receptor like kinase 2
Zm00001eb222230	6.99e-75	0.626418	0.02	0.303	2.23e-70	0.0241214	0.580964	protoderm	RmlC-like cupins superfamily protein
Zm00001eb222400	8.28e-100	1.47642	0.456	0.771	2.64e-95	2.25411	8.05482	protoderm	Silicon efflux transporter LSI2
Zm00001eb222510	3.92e-122	1.16135	0.296	0.732	1.25e-117	0.863226	3.16743	protoderm	Phosphate transporter protein 1	pht1
Zm00001eb222690	8.14e-69	0.706212	0.223	0.568	2.6e-64	0.455962	1.37542	protoderm	Splicing factor CC1-like
Zm00001eb222960	1.83e-43	0.79246	0.242	0.496	5.83e-39	0.666741	1.88684	protoderm	Calcium-transporting ATPase 7, plasma membrane-type
Zm00001eb223320	5.25e-132	1.13918	0.156	0.624	1.67e-127	0.264356	1.78481	protoderm	F-box/kelch-repeat protein SKIP11	crup1
Zm00001eb223620	1.83e-262	2.23882	0.707	0.941	5.84e-258	5.86008	31.3803	protoderm	ZIM motif family protein	zim10
Zm00001eb224440	2.74e-84	0.768253	0.29	0.661	8.73e-80	0.660835	1.82874	protoderm	U1 snRNP
Zm00001eb224950	1.04e-40	0.504262	0.599	0.805	3.33e-36	3.20844	4.96924	protoderm	Putative inactive poly [ADP-ribose] polymerase SRO1	sro5
Zm00001eb225200	2.57e-96	0.909018	0.177	0.586	8.19e-92	0.429553	1.68437	protoderm	Uncharacterized LOC100274353
Zm00001eb225410	5.21e-67	1.11207	0.697	0.834	1.66e-62	6.51832	15.2513	protoderm	EF-hand Ca2+-binding protein CCD1
Zm00001eb225700	3.96e-16	-0.578644	0.801	0.852	1.26e-11	7.53758	4.7167	protoderm	Translation machinery associated TMA7
Zm00001eb225790	3.66e-83	0.676579	0.255	0.641	1.17e-78	0.604827	1.56507	protoderm	EH domain-containing protein 1	cl37059_1
Zm00001eb226060	4.55e-14	-0.825689	0.252	0.147	1.45e-09	1.27228	0.282051	protoderm	Oxygen-evolving enhancer protein 1, chloroplastic	oec33b
Zm00001eb226240	5.37e-69	0.663238	0.149	0.484	1.71e-64	0.270918	1.01267	protoderm	Uncharacterized protein LOC100193250	rz242b
Zm00001eb226470	4.89e-31	-1.03014	0.436	0.265	1.56e-26	2.27332	0.60283	protoderm	Xyloglucan endotransglycosylase homolog 1	xet1
Zm00001eb227700	3.81e-14	-0.590157	0.68	0.76	1.22e-09	4.72257	2.80133	protoderm	Umc1355	umc1355
Zm00001eb228050	3.38e-71	0.570195	0.156	0.499	1.08e-66	0.318096	0.957009	protoderm	TransLOCon-associated protein alpha subunit	tap1
Zm00001eb228090	7.33e-100	0.96595	0.26	0.654	2.34e-95	0.548903	2.02555	protoderm	Receptor-like protein kinase-like
Zm00001eb228180	1.88e-87	0.874244	0.312	0.694	6e-83	0.988787	2.64554	protoderm	Putative RING zinc finger domain superfamily protein
Zm00001eb229550	3.51e-65	0.593534	0.794	0.944	1.12e-60	7.18387	11.349	protoderm	Translationally-controlled tumor protein homolog	tct1
Zm00001eb229930	2.38e-18	-1.01588	0.471	0.363	7.59e-14	3.19357	1.07383	protoderm	Binding protein homolog 1	bip1
Zm00001eb230820	5.17e-128	-2.14426	0.864	0.737	1.65e-123	24.101	4.67813	protoderm	Bax inhibitor 1
Zm00001eb230890	2.36e-92	0.623795	0.018	0.351	7.53e-88	0.016207	0.565897	protoderm	Uncharacterized LOC100279812
Zm00001eb231080	7.37e-95	1.10192	0.117	0.51	2.35e-90	0.271982	1.73019	protoderm	Pentatricopeptide repeat-containing protein mitochondrial
Zm00001eb231110	9.41e-09	0.648192	0.208	0.321	0.00030032	0.927581	2.02091	protoderm	Response to low sulfur 3
Zm00001eb231150	6.53e-77	0.573886	0.079	0.409	2.08e-72	0.104828	0.644567	protoderm	3-Ketoacyl-CoA thiolase 2 peroxisomal
Zm00001eb231250	1.09e-30	0.668282	0.276	0.508	3.47e-26	1.12283	2.37355	protoderm	Microtubule-associated protein futsch
Zm00001eb231460	4.1e-64	0.617524	0.267	0.604	1.31e-59	0.52542	1.34036	protoderm	Phosphatidylinositol/phosphatidylcholine transfer protein SFH8
Zm00001eb232710	4.57e-231	2.04382	0.285	0.823	1.46e-226	0.610082	5.63894	protoderm	Pectin lyase-like superfamily protein	pco073276b
Zm00001eb232890	3.12e-23	-0.531469	0.108	0.017	9.96e-19	0.610614	0.114303	protoderm	Putative germin-like protein 2-1
Zm00001eb233000	9.8e-91	0.653365	0.116	0.497	3.13e-86	0.212907	0.9077	protoderm	Cysteine-type peptidase	pco117653
Zm00001eb233170	3.19e-09	-0.728964	0.261	0.181	0.000101795	1.19055	0.321642	protoderm	Chlorophyll a-b binding protein 6A
Zm00001eb233290	1.47e-58	0.692536	0.507	0.773	4.7e-54	1.75167	3.44704	protoderm	ALA-interacting subunit 3
Zm00001eb233450	1.48e-64	0.508188	0.1	0.413	4.73e-60	0.231411	0.751391	protoderm	V-type proton ATPase catalytic subunit A-like
Zm00001eb233770	2.37e-97	0.813799	0.26	0.669	7.56e-93	0.580559	1.77836	protoderm	Calmodulin binding protein
Zm00001eb233790	1.14e-83	1.02803	0.211	0.597	3.64e-79	0.525614	2.11108	protoderm	Zinc finger protein CONSTANS-LIKE 3	col18
Zm00001eb234120	6.43e-74	0.844721	0.707	0.879	2.05e-69	8.14014	15.4149	protoderm	WRKY transcription factor WRKY71	wrky48
Zm00001eb236270	6.65e-12	-0.719598	0.457	0.4	2.12e-07	1.94704	0.789639	protoderm	Copper-transporting ATPase HMA4	hma7
Zm00001eb236450	2.55e-77	0.793018	0.406	0.73	8.15e-73	1.12739	2.68612	protoderm	Citrate synthase 4, mitochondrial	cts1
Zm00001eb237390	1.17e-64	0.613717	0.172	0.487	3.73e-60	0.297013	0.984684	protoderm	Peroxisomal fatty acid beta-oxidation multifunctional protein
Zm00001eb237680	2.96e-93	0.712802	0.122	0.508	9.46e-89	0.172178	0.921182	protoderm	Cell division cycle 202
Zm00001eb237960	1.09e-08	-0.640035	0.68	0.679	0.000346547	9.12486	5.49709	protoderm	BAG family molecular chaperone regulator 6	bnl(pho80)
Zm00001eb238000	1.3e-06	-0.698984	0.473	0.478	0.0416227	2.17478	0.955682	protoderm	Uncharacterized LOC100383395
Zm00001eb238330	1.93e-51	0.755849	0.608	0.796	6.14e-47	3.44125	6.4996	protoderm	GDSL esterase/lipase At5g45910	pco114073b
Zm00001eb238370	3.2e-56	-1.45196	0.646	0.45	1.02e-51	5.82793	1.49577	protoderm	Cytochrome b6-f complex iron-sulfur subunit, chloroplastic	ris1
Zm00001eb238670	4.91e-30	-0.874964	0.396	0.226	1.57e-25	1.61594	0.426386	protoderm	Phosphoenolpyruvate carboxylase 7	pep2
Zm00001eb239600	2.53e-89	1.1142	0.147	0.53	8.07e-85	0.402831	2.03678	protoderm	Receptor-like protein kinase 5
Zm00001eb239690	3.79e-55	0.500356	0.292	0.612	1.21e-50	0.728198	1.44464	protoderm	Mitochondrial carrier protein CoAc2	mcf1
Zm00001eb240620	1.74e-153	1.22746	0.831	0.951	5.55e-149	13.3511	32.6037	protoderm	Fatty acid elongase
Zm00001eb240700	4.41e-145	1.17489	0.491	0.896	1.41e-140	3.25909	8.61597	protoderm	Cysteine protease 1	ccp1
Zm00001eb241040	1.12e-56	0.680944	0.461	0.734	3.58e-52	1.38444	2.8227	protoderm	MACPF domain-containing protein
Zm00001eb241920	3.23e-61	-1.77136	0.571	0.344	1.03e-56	5.88021	1.01543	protoderm	Glycerophosphodiester phosphodiesterase	gpx1
Zm00001eb242230	3.16e-91	0.876796	0.236	0.624	1.01e-86	0.482807	1.72287	protoderm	Putative magnesium transporter NIPA8
Zm00001eb242360	6.49e-21	-1.05667	0.329	0.196	2.07e-16	1.82274	0.357004	protoderm	Uncharacterized LOC100276641
Zm00001eb242420	2.21e-56	0.837749	0.708	0.878	7.06e-52	5.35554	10.359	protoderm	Chaperone protein ClpD chloroplastic	GRMZM2G172230
Zm00001eb242480	1.67e-36	0.591842	0.326	0.613	5.32e-32	1.6799	3.03906	protoderm	Heat stress transcription factor A-3	hsftf6
Zm00001eb242820	3.13e-38	0.643584	0.561	0.788	1e-33	3.57955	6.1542	protoderm	Cell wall invertase 1	incw1
Zm00001eb243190	1.18e-80	1.00161	0.193	0.546	3.75e-76	0.447372	1.89797	protoderm	U-box domain containing protein
Zm00001eb243310	5.83e-28	0.522013	0.183	0.384	1.86e-23	0.472996	1.11516	protoderm	Abscisic stress-ripening protein 3	aasr6
Zm00001eb244720	1.65e-55	0.599008	0.509	0.78	5.25e-51	1.82784	3.28325	protoderm	Uncharacterized LOC100274444	cchh3
Zm00001eb245320	9.14e-13	-1.02937	0.332	0.237	2.92e-08	2.00036	0.469953	protoderm	Photosystem II 5 kDa protein, chloroplastic-like
Zm00001eb246020	7.09e-71	0.712329	0.067	0.376	2.26e-66	0.17786	0.929862	protoderm	Beta-14-N-acetylglucosaminyltransferase family protein
Zm00001eb246150	5.27e-87	0.848656	0.314	0.675	1.68e-82	0.692425	2.04776	protoderm	Serine/threonine-protein kinase AFC2	AY111089
Zm00001eb246350	6.32e-45	0.500668	0.722	0.89	2.02e-40	8.12236	11.9069	protoderm	Glucose-6-phosphate 1-dehydrogenase	gpm742
Zm00001eb246360	1.09e-81	-1.165	0.796	0.722	3.47e-77	7.21114	2.66188	protoderm	Cytosolic Fe-S cluster assembly factor NBP35-like	nbp35
Zm00001eb246410	2.81e-46	0.95447	0.502	0.756	8.95e-42	2.78991	6.34434	protoderm	Uncharacterized LOC542112	gte102
Zm00001eb246640	6.07e-186	1.73639	0.857	0.952	1.94e-181	16.6792	57.9074	protoderm	Endochitinase PR4	epr4
Zm00001eb246840	1.07e-155	-1.05067	0.408	0.002	3.4e-151	1.07372	0.00107768	protoderm	Abscisic acid receptor PYL5
Zm00001eb246950	1.09e-147	1.31109	0.101	0.611	3.49e-143	0.242374	2.08269	protoderm	BTB/POZ domain-containing protein At2g24240
Zm00001eb247120	5.86e-89	0.722265	0.097	0.466	1.87e-84	0.149049	0.895668	protoderm	Uncharacterized LOC103627411
Zm00001eb247320	2.97e-112	-1.20309	0.981	0.978	9.48e-108	233.009	100.641	protoderm	Grx_C2.1 - glutaredoxin subgroup I
Zm00001eb247330	3.72e-67	-0.669415	0.262	0.033	1.19e-62	0.63667	0.0290755	protoderm	Two-component response regulator-like APRR1	toc2
Zm00001eb247460	1.76e-14	-0.605577	0.373	0.278	5.62e-10	1.08153	0.368001	protoderm	E3 ubiquitin-protein ligase PRT1
Zm00001eb248170	2.22e-221	2.23433	0.243	0.834	7.09e-217	0.807953	7.50724	protoderm	Serine carboxypeptidase-like 34
Zm00001eb248530	3.03e-92	-0.825092	0.254	0	9.68e-88	0.771649	0	protoderm	Membrane steroid-binding protein 1
Zm00001eb248540	7.59e-117	1.45576	0.634	0.872	2.42e-112	3.71971	11.9463	protoderm	Salutaridine reductase-like
Zm00001eb248650	7.35e-82	0.597333	0.119	0.483	2.34e-77	0.185514	0.793586	protoderm	Hypothetical protein ZEAMMB73_Zm00001d051291
Zm00001eb248960	1.35e-117	1.15551	0.128	0.563	4.3e-113	0.239319	1.76075	protoderm	Cytochrome b5
Zm00001eb249220	2.46e-126	1.16895	0.358	0.767	7.84e-122	0.962037	3.41161	protoderm	Ypt homolog4	ypt2
Zm00001eb249230	9.8e-63	0.752326	0.403	0.716	3.13e-58	1.42427	3.08371	protoderm	Triacylglycerol lipase like protein
Zm00001eb249320	3.84e-42	0.575197	0.051	0.255	1.22e-37	0.146706	0.708456	protoderm	Uncharacterized LOC100384725	ereb107
Zm00001eb250120	2.53e-96	1.29925	0.565	0.89	8.07e-92	7.88267	20.8603	protoderm	Dehydrin COR410	dhn15
Zm00001eb251230	8.67e-18	-0.726753	0.58	0.544	2.77e-13	2.79965	1.29598	protoderm	PLATZ transcription factor family protein	platz11
Zm00001eb251410	5.59e-50	0.55818	0.317	0.618	1.78e-45	0.718537	1.53039	protoderm	TOM1-like protein 1
Zm00001eb251620	9.93e-64	-0.622783	0.217	0.014	3.17e-59	0.565463	0.0166384	protoderm	DNA topoisomerase 2
Zm00001eb251890	7.57e-10	-0.685862	0.555	0.56	2.41e-05	3.44756	1.76476	protoderm	Transcription factor GT-3b
Zm00001eb251900	1.1e-21	-0.509718	0.304	0.164	3.5e-17	0.688915	0.186226	protoderm	Uncharacterized LOC100284816	pco101414
Zm00001eb251950	2.05e-20	-0.683256	0.38	0.256	6.54e-16	1.13055	0.326815	protoderm	Uncharacterized LOC100194275
Zm00001eb252010	1.05e-43	-1.0273	0.718	0.708	3.35e-39	6.32437	2.59353	protoderm	Uncharacterized LOC117635104
Zm00001eb252420	3.4e-36	-0.817508	0.443	0.269	1.08e-31	1.37153	0.345656	protoderm	Uncharacterized LOC100279898
Zm00001eb252690	1.73e-32	-0.663555	0.815	0.859	5.51e-28	10.7207	6.3995	protoderm	Uncharacterized LOC100278506
Zm00001eb252720	2.74e-138	1.28253	0.334	0.814	8.73e-134	1.24197	4.45393	protoderm	Delta-12 fatty acid desaturase FAD2
Zm00001eb252840	2.41e-260	3.16128	0.485	0.918	7.7e-256	2.77664	32.7866	protoderm	Arabinogalactan protein 23-like
Zm00001eb252850	2.86e-226	-1.95364	0.997	0.968	9.13e-222	289.185	73.9154	protoderm	Hypothetical protein ZEAMMB73
Zm00001eb252860	3.69e-70	-1.03833	0.679	0.542	1.18e-65	3.14047	1.01596	protoderm	E3 ubiquitin-protein ligase makori
Zm00001eb253030	1.15e-34	0.592421	0.051	0.232	3.67e-30	0.157888	0.745834	protoderm	Hypothetical protein ZEAMMB73_Zm00001d017866
Zm00001eb253070	2.04e-86	0.700779	0.086	0.448	6.52e-82	0.20924	0.965477	protoderm	GPI-anchored protein
Zm00001eb253820	1.06e-06	-0.504224	0.566	0.591	0.0338733	2.52575	1.48579	protoderm	Glutamine synthetase 4	gln4
Zm00001eb253890	5.74e-70	0.64785	0.287	0.637	1.83e-65	0.749353	1.74094	protoderm	Uncharacterized LOC100274265	cl32009_1b
Zm00001eb253980	2.69e-45	0.590407	0.399	0.673	8.59e-41	1.32512	2.50087	protoderm	Endoglucanase 1
Zm00001eb254050	3.95e-43	-0.841431	0.843	0.853	1.26e-38	18.7648	10.0305	protoderm	Putative galacturonosyltransferase-like 9
Zm00001eb254060	3.28e-91	0.874619	0.388	0.744	1.05e-86	0.953199	2.58124	protoderm	Pyruvate dehydrogenase E1 component alpha subunit
Zm00001eb254120	2.22e-55	-0.758166	0.935	0.914	7.07e-51	80.8016	47.365	protoderm	Uncharacterized LOC103627704
Zm00001eb254150	6.01e-72	-0.552374	0.212	0.004	1.92e-67	0.471868	0.00366293	protoderm	Protein JINGUBANG
Zm00001eb254350	3.35e-13	-0.508182	0.741	0.795	1.07e-08	6.50553	4.2772	protoderm	Uncharacterized LOC100278901
Zm00001eb254570	2.66e-69	0.565011	0.169	0.512	8.49e-65	0.303711	0.928708	protoderm	Protein SUR2
Zm00001eb254960	7.27e-76	-1.75079	0.401	0.104	2.32e-71	3.70232	0.397239	protoderm	Laccase-14	lac19
Zm00001eb255050	3.32e-129	1.11395	0.263	0.722	1.06e-124	0.577949	2.41527	protoderm	Hypothetical protein ZEAMMB73_Zm00001d018072
Zm00001eb255160	2.57e-40	0.534293	0.585	0.807	8.21e-36	4.21651	6.55472	protoderm	Uncharacterized LOC100280553	ereb18
Zm00001eb255250	4.08e-237	1.67048	0.002	0.665	1.3e-232	0.000989976	2.18637	protoderm	Ornithine carbamoyltransferase chloroplastic
Zm00001eb255510	2.8e-65	0.58544	0.133	0.448	8.93e-61	0.222324	0.834092	protoderm	E3 ubiquitin-protein ligase ATL31
Zm00001eb255670	4.25e-27	-0.626981	0.191	0.059	1.36e-22	0.65505	0.0716949	protoderm	M26 protein	mads73
Zm00001eb255830	8.17e-83	0.829346	0.229	0.604	2.61e-78	0.44782	1.5726	protoderm	Uncharacterized LOC100274441
Zm00001eb255860	2.5e-46	0.751677	0.061	0.282	7.97e-42	0.160097	0.953312	protoderm	Ethylene-responsive element binding protein 2	ereb139
Zm00001eb256020	2.99e-99	0.754743	0.124	0.527	9.55e-95	0.22721	1.07071	protoderm	Mitochondrial phosphate transporter	mpt1
Zm00001eb256380	2.45e-89	-1.85192	0.79	0.584	7.83e-85	22.4277	5.49003	protoderm	Glutathione transferase 24	gst24
Zm00001eb256460	2.78e-74	-0.793086	0.224	0.007	8.88e-70	0.738393	0.00324128	protoderm	Adenine nucleotide alpha hydrolase-like superfamily protein
Zm00001eb256910	7.76e-155	1.76271	0.317	0.785	2.48e-150	0.97747	5.71026	protoderm	Uncharacterized LOC100282335	cl12258_2b
Zm00001eb256920	5.36e-117	0.807228	0.086	0.525	1.71e-112	0.15767	1.02574	protoderm	Fatty-acid-binding protein 2	chi4
Zm00001eb257130	1.09e-23	-1.17379	0.533	0.43	3.49e-19	3.94756	1.19303	protoderm	Class II heat shock protein
Zm00001eb257230	2.38e-189	1.12806	0.005	0.572	7.6e-185	0.0135798	1.21533	protoderm	Serine carboxypeptidase S28 family protein
Zm00001eb257410	6.01e-64	0.550599	0.153	0.492	1.92e-59	0.519268	1.22526	protoderm	Diacylglycerol kinase 7	dgk6
Zm00001eb257510	7.84e-64	-1.34779	0.649	0.481	2.5e-59	4.20513	1.04506	protoderm	Probable alpha,alpha-trehalose-phosphate synthase [UDP-forming] 11	trps11
Zm00001eb257590	4.31e-174	1.40422	0.103	0.66	1.37e-169	0.225257	2.24293	protoderm	UDP-glucuronate 4-epimerase 1
Zm00001eb257670	2.77e-11	-0.536576	0.266	0.176	8.83e-07	0.817547	0.253026	protoderm	Probable GTP diphosphokinase RSH3, chloroplastic
Zm00001eb258480	5.01e-93	0.773337	0.083	0.461	1.6e-88	0.151445	0.968072	protoderm	Ankyrin repeat domain-containing protein 13C-B	rz446b
Zm00001eb258550	2.77e-34	-0.72519	0.396	0.215	8.84e-30	1.17167	0.313679	protoderm	Octicosapeptide/Phox/Bem1p family protein
Zm00001eb258590	3.61e-127	-2.28474	0.629	0.25	1.15e-122	6.26644	0.491241	protoderm	F-box protein PP2-B1
Zm00001eb258670	3.98e-40	-0.784709	0.785	0.836	1.27e-35	8.16973	4.32274	protoderm	Uncharacterized protein LOC100283457	pco141631
Zm00001eb258890	6.19e-34	0.516387	0.434	0.675	1.97e-29	1.34379	2.35248	protoderm	Myosin-6	myo2
Zm00001eb258950	5.74e-89	0.835362	0.811	0.943	1.83e-84	9.00212	16.8468	protoderm	Acetyl-CoA C-acyltransferase-like protein	umc2308
Zm00001eb259130	3.21e-80	0.522568	0.052	0.384	1.03e-75	0.158345	0.663975	protoderm	Uncharacterized LOC100283013	pco094064
Zm00001eb259300	9.57e-73	0.699996	0.256	0.6	3.05e-68	0.53329	1.49083	protoderm	26S proteasome non-ATPase regulatory subunit 12 homolog A
Zm00001eb260170	9.02e-64	0.529319	0.103	0.415	2.88e-59	0.21432	0.752564	protoderm	1-phosphatidylinositol-3-phosphate 5-kinase FAB1A
Zm00001eb260460	9.05e-146	1.44112	0.146	0.641	2.89e-141	0.276919	2.46725	protoderm	Uncharacterized LOC100275738	pco121811
Zm00001eb261430	6.43e-70	0.736285	0.628	0.874	2.05e-65	3.48918	6.47844	protoderm	Cytosolic glyceroldehyde-3-phosphate dehydrogenase GAPC2	gpc2
Zm00001eb261440	3.24e-108	1.09885	0.386	0.782	1.03e-103	1.32255	3.97454	protoderm	Uncharacterized LOC100273455	lht2
Zm00001eb261730	2.28e-77	0.583423	0.009	0.291	7.27e-73	0.0127098	0.517445	protoderm	Hypothetical protein ZEAMMB73_Zm00001d035193
Zm00001eb264930	2.41e-68	-1.36092	0.723	0.635	7.7e-64	6.04545	1.74304	protoderm	Low temperature-induced protein 15	lip15
Zm00001eb264940	3.53e-136	-2.00236	0.583	0.177	1.13e-131	3.92226	0.228549	protoderm	Low temperature-induced protein 15
Zm00001eb264960	1.18e-20	-0.674337	0.387	0.267	3.77e-16	1.09547	0.313063	protoderm	Acetylornithine aminotransferase, mitochondrial
Zm00001eb264970	4.68e-188	1.14997	0.018	0.589	1.49e-183	0.0335001	1.29343	protoderm	DNAJ superfamily
Zm00001eb264980	2.53e-31	-1.13945	0.522	0.373	8.08e-27	3.27206	0.939231	protoderm	Gamma-glutamylcysteine synthetase 1	gsh1
Zm00001eb264990	2.95e-107	0.570712	0	0.359	9.4e-103	0	0.485256	protoderm	Uncharacterized LOC103629166
Zm00001eb265040	2.97e-70	0.74721	0.304	0.647	9.48e-66	0.737552	1.91656	protoderm	Uncharacterized LOC100275781
Zm00001eb265200	3.21e-97	0.696515	0.075	0.458	1.02e-92	0.108487	0.796398	protoderm	Putative serine/threonine-protein kinase-like protein CCR3
Zm00001eb265410	3.39e-43	-0.869222	0.445	0.241	1.08e-38	1.43129	0.330989	protoderm	E3 SUMO-protein ligase SIZ1	phd12
Zm00001eb266370	1.85e-34	0.557449	0.005	0.14	5.9e-30	0.0371674	0.526363	protoderm	Transcription factor MYB59-like	myb21
Zm00001eb266490	5.33e-86	0.947702	0.729	0.924	1.7e-81	7.84528	16.0608	protoderm	Soluble inorganic pyrophosphatase 4	gpm642
Zm00001eb266690	1.3e-84	1.16417	0.395	0.763	4.15e-80	2.19719	6.16505	protoderm	Protein kinase
Zm00001eb267060	2.28e-117	0.618786	0.004	0.394	7.26e-113	0.0033444	0.540718	protoderm	Hypothetical protein ZEAMMB73_Zm00001d006622
Zm00001eb267280	1.62e-07	-0.500363	0.176	0.111	0.00515686	0.643534	0.161862	protoderm	Actin-97
Zm00001eb267640	1.24e-116	2.12189	0.035	0.456	3.96e-112	0.197994	4.21443	protoderm	Jasmonate O-methyltransferase
Zm00001eb267720	1.18e-85	0.875984	0.398	0.734	3.76e-81	1.01254	2.69353	protoderm	Phospholipid-transporting ATPase 10
Zm00001eb268360	4.61e-31	-1.04749	0.405	0.229	1.47e-26	1.95133	0.427886	protoderm	Plastocyanin, chloroplastic	ploc1
Zm00001eb268400	1.75e-48	-1.15242	0.481	0.261	5.58e-44	2.29448	0.482084	protoderm	HXXXD-type acyl-transferase family protein
Zm00001eb268830	1.53e-109	1.06541	0.432	0.798	4.87e-105	1.41667	4.05752	protoderm	6-phosphogluconate dehydrogenase 2	pgd1
Zm00001eb268840	1.47e-61	0.620457	0.272	0.608	4.68e-57	0.587497	1.44056	protoderm	Extra-large guanine nucleotide-binding protein 3	xlg3
Zm00001eb269100	1.71e-256	1.78172	0.036	0.733	5.46e-252	0.0439808	2.58958	protoderm	DNA-directed RNA polymerase III subunit 2
Zm00001eb269310	1.27e-09	-0.63402	0.459	0.421	4.06e-05	1.73518	0.76249	protoderm	Probable transcriptional regulator SLK2-like
Zm00001eb269420	4.29e-21	0.50483	0.04	0.157	1.37e-16	0.210193	0.71721	protoderm	Dehydration-responsive element-binding protein 1C	dbp4
Zm00001eb269560	1.41e-231	1.77306	0.03	0.689	4.51e-227	0.0625535	2.63158	protoderm	Probable aldo-keto reductase 2	akr1
Zm00001eb269650	4.57e-60	-0.817857	0.913	0.882	1.46e-55	18.9079	10.2935	protoderm	Histone H3
Zm00001eb270810	1.18e-183	1.88061	0.523	0.86	3.76e-179	2.35544	11.3558	protoderm	Transferase
Zm00001eb271480	8.5e-66	0.586718	0.244	0.593	2.71e-61	0.562603	1.34676	protoderm	Caffeoyl-CoA O-methyltransferase 1	aomt1
Zm00001eb271520	7.53e-168	1.46084	0.028	0.555	2.4e-163	0.0590418	1.9152	protoderm	Ethylene-responsive transcription factor RAP2-9	ereb25
Zm00001eb271860	1.58e-189	1.56998	0.016	0.585	5.05e-185	0.0290232	2.05518	protoderm	Yellow endosperm 1	y1
Zm00001eb271870	1.56e-139	0.977664	0	0.445	4.96e-135	0	0.969274	protoderm	MLO-like protein	mmp108b
Zm00001eb272020	6.06e-59	0.52795	0.096	0.38	1.93e-54	0.197222	0.726249	protoderm	Protein LAZ1	laz8
Zm00001eb272300	2.77e-56	0.615978	0.382	0.679	8.83e-52	0.980459	2.03525	protoderm	Protein PSK SIMULATOR 2
Zm00001eb272410	5.47e-135	1.28234	0.462	0.824	1.74e-130	1.51946	5.12814	protoderm	Calcium dependent protein kinase 13	cdpk13
Zm00001eb272640	1.93e-36	0.550087	0.671	0.851	6.17e-32	4.08998	6.45262	protoderm	Uncharacterized LOC100280685	umc59a
Zm00001eb272920	4.13e-26	-0.919595	0.674	0.673	1.32e-21	5.18507	2.26978	protoderm	Translational initiation factor eIF-4A	eif4
Zm00001eb273340	1.29e-59	0.692049	0.473	0.774	4.13e-55	2.02115	3.8809	protoderm	Putative cysteine-rich receptor-like protein kinase 23
Zm00001eb273510	6.68e-78	-1.43042	0.689	0.515	2.13e-73	4.72817	1.12527	protoderm	Translation machinery associated TMA7
Zm00001eb274240	1.04e-118	-0.859442	0.34	0.01	3.32e-114	0.826248	0.00656546	protoderm	Molybdenum cofactor sulfurase
Zm00001eb274280	1.05e-89	-0.652117	0.247	0	3.36e-85	0.571473	0	protoderm	Hypothetical protein ZEAMMB73_Zm00001d036641	mab23
Zm00001eb275080	8.76e-107	1.18492	0.091	0.509	2.79e-102	0.268856	1.88475	protoderm	WRKY transcription factor WRKY28
Zm00001eb275250	5.39e-80	0.994767	0.049	0.376	1.72e-75	0.167977	1.3275	protoderm	Heptahelical transmembrane protein 1
Zm00001eb275340	3.62e-09	-0.563034	0.356	0.283	0.000115476	1.17899	0.474908	protoderm	Proteasome subunit beta type-3-A
Zm00001eb275390	2.38e-60	0.583145	0.239	0.563	7.59e-56	0.514145	1.26836	protoderm	Uncharacterized LOC100282879
Zm00001eb275650	1.45e-22	-0.81867	0.418	0.279	4.62e-18	1.81445	0.595691	protoderm	TMV response-related protein
Zm00001eb276990	6.02e-60	-0.722084	0.278	0.053	1.92e-55	0.727357	0.0471603	protoderm	IAA23-auxin-responsive Aux/IAA family member	iaa26
Zm00001eb277210	2.94e-98	-1.32606	0.33	0.027	9.38e-94	1.67515	0.0670039	protoderm	Vegetative cell wall protein gp1
Zm00001eb277410	9e-46	0.554569	0.257	0.544	2.87e-41	0.810617	1.65931	protoderm	Protein SHORT ROOT IN SALT MEDIUM 1
Zm00001eb277430	1.51e-92	0.722357	0.222	0.617	4.83e-88	0.39909	1.30832	protoderm	Ras-related protein Rab5A
Zm00001eb277710	9.57e-55	0.58406	0.108	0.383	3.05e-50	0.178539	0.766702	protoderm	Berberine bridge enzyme-like 27
Zm00001eb277860	1.73e-71	0.578141	0.142	0.483	5.52e-67	0.332428	0.989215	protoderm	GDSL esterase/lipase
Zm00001eb278070	5.77e-141	1.24864	0.76	0.952	1.84e-136	8.56581	21.73	protoderm	Putative ubiquitin-conjugating enzyme family
Zm00001eb278110	5.36e-84	0.794202	0.522	0.829	1.71e-79	1.97578	4.16035	protoderm	Phosphatidylinositol 4-kinase gamma 4	cl3641_1a
Zm00001eb278930	5.93e-09	-0.671851	0.472	0.454	0.000189062	2.0637	0.923088	protoderm	Putative tyrosine-protein phosphatase	TIDP2772
Zm00001eb279210	3.41e-24	-0.771469	0.536	0.38	1.09e-19	2.98531	1.33468	protoderm	OPR3 12-oxophytodienoate reductase 3
Zm00001eb280100	4.23e-20	-0.978556	0.274	0.144	1.35e-15	1.64733	0.343488	protoderm	B12D protein	pco110104
Zm00001eb280140	5.34e-155	-2.20164	0.409	0.003	1.7e-150	3.63463	0.00752554	protoderm	Hypothetical protein ZEAMMB73_Zm00001d037280
Zm00001eb280740	5.59e-58	0.644087	0.218	0.533	1.78e-53	0.629448	1.54642	protoderm	Uncharacterized LOC100383943
Zm00001eb280930	2.16e-51	-1.37858	0.217	0.03	6.9e-47	1.85188	0.0968281	protoderm	Anthocyanidin 3-O-glucosyltransferase	ugt1
Zm00001eb281340	1.55e-45	0.653375	0.56	0.791	4.96e-41	2.6377	4.72153	protoderm	Thioredoxin reductase 2	trxr1
Zm00001eb281370	1.6e-65	1.00392	0.269	0.595	5.09e-61	0.981008	2.9728	protoderm	Uncharacterized LOC100275652
Zm00001eb281500	2.05e-15	-0.648735	0.466	0.396	6.53e-11	1.60267	0.660083	protoderm	Uncharacterized LOC100191184	AI665898
Zm00001eb281720	1.46e-264	-3.52413	0.873	0.474	4.66e-260	23.0498	1.09046	protoderm	Alkaline alpha galactosidase 2	aga2
Zm00001eb282290	6.69e-67	0.526632	0.081	0.389	2.13e-62	0.180499	0.700582	protoderm	Putative RING zinc finger domain superfamily protein
Zm00001eb282390	1.83e-58	0.642439	0.223	0.531	5.85e-54	0.495338	1.33417	protoderm	Myosin-2 heavy chain-like
Zm00001eb282430	7.05e-73	-1.85111	0.866	0.814	2.25e-68	45.1669	11.7965	protoderm	Peroxidase 5-like	px5
Zm00001eb282590	9.09e-121	1.01374	0.17	0.632	2.9e-116	0.386534	1.79961	protoderm	USP family protein	pco148543
Zm00001eb283000	1.37e-85	0.718557	0.265	0.656	4.36e-81	0.592211	1.62004	protoderm	PRP38 family protein
Zm00001eb283200	6.57e-65	0.557679	0.005	0.243	2.09e-60	0.00709395	0.482341	protoderm	Uncharacterized LOC103631437	Zm00001d037650
Zm00001eb283490	8.72e-71	-0.810857	0.246	0.019	2.78e-66	0.842304	0.0501929	protoderm	Uncharacterized LOC100277911
Zm00001eb284020	5.23e-25	-1.00324	0.427	0.28	1.67e-20	2.40704	0.699699	protoderm	Protein RALF-like 33	si945007g10a
Zm00001eb284350	6.26e-72	0.657683	0.013	0.281	2e-67	0.0146678	0.600687	protoderm	Tonoplast intrinsic protein 4	tip4a
Zm00001eb284380	1.44e-06	-0.555538	0.345	0.295	0.0459227	1.44929	0.666502	protoderm	Protein kinase 1	ptk1
Zm00001eb284520	2e-181	1.62335	0.424	0.859	6.39e-177	1.82766	7.71173	protoderm	Serine carboxypeptidase 2
Zm00001eb285040	5.07e-277	3.20998	0.062	0.78	1.62e-272	0.101887	9.19616	protoderm	Mediator of RNA polymerase II transcription subunit 33A
Zm00001eb285170	4.08e-26	-0.908722	0.457	0.307	1.3e-21	2.31538	0.765958	protoderm	Eukaryotic peptide chain release factor subunit 1-1
Zm00001eb286970	1.08e-123	2.11459	0.215	0.662	3.46e-119	1.03204	7.80014	protoderm	Uncharacterized LOC103630306
Zm00001eb287610	1.52e-87	0.763389	0.494	0.821	4.85e-83	1.84195	3.82413	protoderm	Transmembrane BAX inhibitor motif-containing protein 4	AY104589
Zm00001eb288400	1.63e-55	0.558092	0.273	0.586	5.21e-51	0.593602	1.34629	protoderm	Scarecrow-like protein 1
Zm00001eb289580	1.29e-61	0.784427	0.171	0.478	4.11e-57	0.352835	1.33013	protoderm	Glycerol-3-phosphate acyltransferase 5	gpat11
Zm00001eb289800	1.06e-96	0.889864	0.188	0.589	3.38e-92	0.318872	1.44387	protoderm	Phosphatidate phosphatase PAH1	pah1
Zm00001eb289950	1.31e-184	1.40847	0.116	0.693	4.16e-180	0.268152	2.36638	protoderm	Uncharacterized LOC100277705
Zm00001eb290310	9.3e-07	-0.528339	0.458	0.425	0.0296741	1.68244	0.859878	protoderm	PRA1 family protein B2-like
Zm00001eb290350	3.55e-97	1.12424	0.201	0.595	1.13e-92	0.44216	2.14372	protoderm	Uncharacterized LOC100281430	wrky57
Zm00001eb290360	1.09e-27	-0.871978	0.666	0.654	3.48e-23	4.09013	1.78123	protoderm	Protein transporter
Zm00001eb290550	4e-177	1.93584	0.347	0.793	1.28e-172	0.903176	6.28157	protoderm	U-box domain-containing protein 16
Zm00001eb291730	1.28e-174	1.20992	0.008	0.542	4.08e-170	0.0083928	1.33266	protoderm	Ethylene-responsive transcription factor 8	ereb196
Zm00001eb291800	3.21e-30	-1.01122	0.688	0.674	1.03e-25	6.60309	2.77211	protoderm	Ctenidin-1
Zm00001eb292100	1.01e-21	-0.619419	0.672	0.628	3.24e-17	4.11083	2.32681	protoderm	Sulfite reductase 1	sir1
Zm00001eb292290	3.41e-118	1.14606	0.427	0.834	1.09e-113	2.7127	7.21651	protoderm	Calreticulin-3-like	crt3
Zm00001eb292340	1.31e-173	1.36981	0.127	0.688	4.19e-169	0.302123	2.36516	protoderm	Thioredoxin h1 protein	trh1
Zm00001eb292950	2.82e-08	-0.607768	0.436	0.366	0.000898255	2.51622	1.30738	protoderm	Uncharacterized LOC100275438
Zm00001eb293360	2.14e-62	-0.859295	0.353	0.101	6.81e-58	1.06283	0.137078	protoderm	Carnitine racemase/catalytic
Zm00001eb293530	2.57e-35	-0.899511	0.381	0.194	8.18e-31	1.40772	0.290702	protoderm	ATP-dependent 6-phosphofructokinase 6
Zm00001eb293780	5.69e-16	-0.780812	0.54	0.471	1.82e-11	4.32193	2.09757	protoderm	Heat-shock protein 101	hsp101
Zm00001eb293810	5.17e-50	-0.845781	0.425	0.192	1.65e-45	1.22615	0.238649	protoderm	Vesicle-fusing ATPase
Zm00001eb294140	1.08e-38	-0.818279	0.151	0.016	3.44e-34	0.829972	0.0378101	protoderm	Probable aldehyde dehydrogenase
Zm00001eb294200	5.79e-86	0.72368	0.161	0.544	1.85e-81	0.326017	1.18977	protoderm	Protein phosphatase 2C 50	prh12
Zm00001eb294350	2.75e-64	0.506707	0.043	0.319	8.78e-60	0.105863	0.571215	protoderm	Uncharacterized LOC100279454
Zm00001eb294370	3.24e-89	0.67234	0.107	0.482	1.03e-84	0.217085	0.939614	protoderm	Probable cytokinin riboside 5'-monophosphate phosphoribohydrolase LOGL7
Zm00001eb294580	5.69e-197	-2.19566	0.827	0.496	1.81e-192	9.306	1.24973	protoderm	Putative CRAL/TRIO domain containing, Sec14p-like phosphatidylinositol transfer family protein
Zm00001eb294600	2.31e-46	-0.73825	0.197	0.028	7.37e-42	0.713034	0.0269059	protoderm	Putative regulator of chromosome condensation (RCC1) family protein
Zm00001eb294610	2.21e-12	-0.514224	0.261	0.162	7.06e-08	0.80809	0.265969	protoderm	Mitogen-activated protein kinase kinase kinase 17
Zm00001eb295610	2.83e-129	-1.93216	0.563	0.139	9.04e-125	3.86975	0.276052	protoderm	Photosystem I H subunit 1	psah1
Zm00001eb295700	8.82e-42	0.507997	0.255	0.53	2.81e-37	0.633166	1.32248	protoderm	Trihelix transcription factor	thx1
Zm00001eb295740	7.68e-61	0.611118	0.333	0.662	2.45e-56	0.985113	2.03215	protoderm	Putative DUF1421 domain family protein
Zm00001eb295750	3.04e-67	0.537185	0.19	0.542	9.69e-63	0.615388	1.34415	protoderm	Protein DEHYDRATION-INDUCED 19	umc1350
Zm00001eb295770	2.44e-13	-0.83847	0.677	0.752	7.79e-09	6.10332	2.97244	protoderm	DNAJ subfamily B member 5
Zm00001eb295860	1.25e-43	-1.03432	0.6	0.406	4e-39	4.0187	1.45035	protoderm	Monothiol glutaredoxin-S9
Zm00001eb295900	2.09e-50	0.504956	0.185	0.476	6.67e-46	0.419088	1.0138	protoderm	Probable E3 ubiquitin-protein ligase ZFP1
Zm00001eb296020	1.08e-54	0.627003	0.255	0.564	3.44e-50	0.637112	1.52828	protoderm	Putative WRKY DNA-binding domain superfamily protein	wrky117
Zm00001eb296090	6.22e-27	-1.18823	0.707	0.672	1.99e-22	8.52947	3.18192	protoderm	Light harvesting complex mesophyll 7	lhcb7
Zm00001eb296220	1.18e-53	0.646337	0.171	0.455	3.76e-49	0.318517	1.06373	protoderm	Sugar transporter ERD6-like 6
Zm00001eb296430	4.25e-130	1.00116	0.077	0.541	1.36e-125	0.146887	1.29562	protoderm	Ethylene-responsive transcription factor ERF061	ereb34
Zm00001eb296670	2.23e-07	-0.863832	0.428	0.418	0.00711145	2.01044	0.654211	protoderm	Uncharacterized LOC103630767
Zm00001eb296740	9.04e-121	0.836736	0.075	0.516	2.89e-116	0.117579	0.996002	protoderm	Calmodulin	bnlg1136a
Zm00001eb296870	1.48e-107	1.31637	0.18	0.62	4.72e-103	0.75361	3.36717	protoderm	Auxin-like 1 protein	umc1653
Zm00001eb297390	2.68e-85	0.989425	0.089	0.454	8.56e-81	0.251017	1.48376	protoderm	Hypersensitive induced reaction 3	hir3
Zm00001eb297510	2.91e-72	-1.60566	0.24	0.015	9.29e-68	2.18229	0.0456575	protoderm	Mitochondrial chaperone BCS1
Zm00001eb297550	1.2e-40	0.5126	0.157	0.409	3.83e-36	0.501196	1.14163	protoderm	Structural maintenance of chromosomes protein 3	smc3
Zm00001eb299000	3.73e-54	-1.34061	0.405	0.164	1.19e-49	2.31529	0.309051	protoderm	Uncharacterized LOC100276572
Zm00001eb299250	1.71e-95	-1.62002	0.449	0.114	5.45e-91	2.67718	0.196301	protoderm	Phytosulfokine peptide precursor	psk1
Zm00001eb299290	1.16e-133	1.08401	0.151	0.625	3.7e-129	0.28865	1.73183	protoderm	DAZ-associated protein 1	umc1426
Zm00001eb299520	5.2e-48	-0.533864	0.211	0.033	1.66e-43	0.493756	0.0317408	protoderm	Probable LRR receptor-like serine/threonine-protein kinase At2g16250
Zm00001eb299760	1.08e-26	-1.26041	0.413	0.253	3.45e-22	2.66263	0.528878	protoderm	Oxygen-evolving enhancer protein 2, chloroplastic	pspb2
Zm00001eb300120	6.26e-89	-1.31664	0.446	0.119	2e-84	2.00536	0.206564	protoderm	GST VI	gst6
Zm00001eb300240	5.63e-38	-0.584344	0.204	0.043	1.8e-33	0.661974	0.108458	protoderm	9-cis-epoxycarotenoid dioxygenase NCED4, chloroplastic	nced5
Zm00001eb300250	8.7e-44	-0.708696	0.358	0.151	2.77e-39	0.872539	0.145755	protoderm	D-amino acid oxidase	pco075778b
Zm00001eb301590	8.57e-178	2.03999	0.412	0.837	2.73e-173	3.6522	18.1318	protoderm	IAA24 - auxin-responsive Aux/IAA family member	iaa32
Zm00001eb301680	2.81e-72	-1.5862	0.365	0.09	8.96e-68	2.58024	0.192385	protoderm	Histone H1-like protein	his1a
Zm00001eb302560	2.13e-65	-1.02851	0.377	0.11	6.8e-61	1.4233	0.187944	protoderm	Uncharacterized LOC100191940
Zm00001eb302760	9.22e-40	0.550464	0.072	0.28	2.94e-35	0.207887	0.769018	protoderm	Lipid binding protein
Zm00001eb304890	1.84e-68	0.610588	0.817	0.928	5.86e-64	7.75896	12.3739	protoderm	B12D protein
Zm00001eb305180	1.18e-68	0.677677	0.046	0.332	3.75e-64	0.0707053	0.71266	protoderm	Tetratricopeptide repeat (TPR)-like superfamily protein
Zm00001eb305300	9.49e-10	0.500378	0.068	0.144	3.03e-05	0.134542	0.604905	protoderm	L-type lectin-domain containing receptor kinase V.9
Zm00001eb306070	2.37e-36	-1.30702	0.599	0.475	7.56e-32	4.62263	1.27242	protoderm	Uncharacterized LOC100283085	gpm930
Zm00001eb306290	6.34e-20	-0.668036	0.713	0.725	2.02e-15	5.37566	3.01261	protoderm	IDP84	IDP84
Zm00001eb306380	2.23e-13	-1.30451	0.251	0.145	7.11e-09	3.20001	0.700411	protoderm	Plasma membrane intrinsic protein 2	pip2e
Zm00001eb307480	1.96e-163	1.43908	0.853	0.939	6.26e-159	11.1019	31.814	protoderm	Uncharacterized LOC100285647
Zm00001eb307490	1.2e-82	1.14506	0.271	0.631	3.83e-78	0.888722	3.17701	protoderm	Mavicyanin
Zm00001eb310230	1.4e-78	-1.72219	0.756	0.632	4.46e-74	12.4533	3.07755	protoderm	ABC transporter G family member 53
Zm00001eb310260	8.71e-48	-0.732414	0.27	0.068	2.78e-43	0.881469	0.132449	protoderm	WRKY74 - superfamily of TFs having WRKY and zinc finger domains	wrky37
Zm00001eb310290	5.58e-64	0.568224	0.243	0.585	1.78e-59	0.53927	1.28227	protoderm	Cysteine desulfurase mitochondrial	pco084690
Zm00001eb310480	5.7e-59	0.793979	0.431	0.726	1.82e-54	1.3643	3.09934	protoderm	Proton pump-interactor BIP103
Zm00001eb311060	1.1e-17	-0.761323	0.566	0.504	3.52e-13	2.82249	1.2551	protoderm	Uncharacterized LOC103632651
Zm00001eb311940	4.66e-91	0.81796	0.381	0.748	1.49e-86	1.07568	2.65924	protoderm	Monoacylglycerol lipase
Zm00001eb312060	2.61e-178	-2.36852	0.851	0.425	8.32e-174	36.0443	6.17342	protoderm	Putative cinnamyl alcohol dehydrogenase 6
Zm00001eb312080	3.17e-104	0.848024	0.449	0.835	1.01e-99	2.72867	5.71173	protoderm	Uncharacterized LOC100273263
Zm00001eb312360	1.45e-74	0.811111	0.241	0.602	4.62e-70	0.598857	1.80529	protoderm	Transcription initiation factor TFIID subunit 2
Zm00001eb312590	4.91e-57	0.599872	0.314	0.628	1.57e-52	0.698765	1.57462	protoderm	Uncharacterized LOC103632738
Zm00001eb313050	2.35e-194	1.97624	0.245	0.782	7.5e-190	0.724827	5.78659	protoderm	Zinc finger protein 346
Zm00001eb313460	3.34e-49	-0.772941	0.918	0.903	1.07e-44	22.0812	12.5077	protoderm	SAG
Zm00001eb313510	8.56e-171	1.62308	0.112	0.677	2.73e-166	0.382376	3.25816	protoderm	Glossy 1	gl1
Zm00001eb314180	1.22e-160	1.70282	0.11	0.642	3.88e-156	0.366503	3.44846	protoderm	Root-specific kinase 1	Zm00001d020631
Zm00001eb314240	7.04e-07	-0.506407	0.497	0.49	0.0224586	1.82351	0.987677	protoderm	Probable GTP diphosphokinase RSH3, chloroplastic
Zm00001eb314330	1.66e-176	-3.00774	0.785	0.419	5.28e-172	29.7126	2.81855	protoderm	Plant viral-response family protein-like
Zm00001eb314600	4.9e-31	-0.803404	0.146	0.025	1.56e-26	0.847233	0.0584559	protoderm	Uncharacterized LOC100279089
Zm00001eb314690	2.66e-47	0.61265	0.534	0.781	8.49e-43	1.98805	3.56892	protoderm	Uncharacterized LOC100283156	pco112007(563)
Zm00001eb315490	7.26e-08	-0.642184	0.618	0.662	0.00231495	4.15171	2.30092	protoderm	Glutathione transferase 23	gst23
Zm00001eb315600	1.5e-29	-0.841499	0.427	0.282	4.78e-25	1.37885	0.32755	protoderm	E3 ubiquitin-protein ligase ATL6
Zm00001eb316290	5.28e-25	-1.00165	0.326	0.177	1.68e-20	1.54661	0.271847	protoderm	Photosystem I reaction center subunit V
Zm00001eb316410	7e-73	-1.74619	0.657	0.401	2.23e-68	7.90874	1.65558	protoderm	Heat shock protein 81-1	hsp4
Zm00001eb316870	8.53e-34	-0.941872	0.692	0.698	2.72e-29	5.65922	2.4665	protoderm	Splicing factor U2af small subunit A	c3h40
Zm00001eb316990	7.77e-38	0.652787	0.529	0.773	2.48e-33	2.90926	5.14615	protoderm	Titin homolog
Zm00001eb317110	3.45e-91	-1.47879	0.435	0.104	1.1e-86	2.42047	0.227232	protoderm	Uncharacterized LOC100280022
Zm00001eb317590	2.03e-65	0.502957	0.122	0.442	6.46e-61	0.236183	0.751813	protoderm	Ubiquitin-protein ligase/ zinc ion binding protein
Zm00001eb318150	3.41e-150	-1.69848	0.933	0.894	1.09e-145	47.3006	13.882	protoderm	Beta-glucosidase 11
Zm00001eb318570	2.11e-50	-1.39665	0.824	0.819	6.72e-46	27.5915	9.85938	protoderm	Indole-3-acetate beta-glucosyltransferase
Zm00001eb318900	5.11e-39	0.538167	0.042	0.232	1.63e-34	0.156697	0.679671	protoderm	Dehydration-responsive element-binding protein 1A	ereb23
Zm00001eb319270	1.03e-37	0.535886	0.458	0.703	3.27e-33	1.59767	2.76618	protoderm	Hypothetical protein ZEAMMB73_Zm00001d021250
Zm00001eb319310	1.68e-76	-0.588957	0.213	0	5.35e-72	0.504159	0	protoderm	Hypothetical protein ZEAMMB73_Zm00001d021259
Zm00001eb319350	4.07e-94	0.741721	0.161	0.549	1.3e-89	0.215597	1.03268	protoderm	Heat stress transcription factor B-2c	hsftf10
Zm00001eb319500	2.25e-71	0.582382	0.098	0.423	7.17e-67	0.1519	0.724762	protoderm	Uncharacterized LOC103633085
Zm00001eb319590	8.19e-42	0.687629	0.103	0.34	2.61e-37	0.283813	1.06775	protoderm	Two-component response regulator-like APRR9	GRMZM2G179024
Zm00001eb319680	2.94e-70	0.734883	0.381	0.72	9.36e-66	1.08124	2.46374	protoderm	LON peptidase 1	lon1
Zm00001eb320680	1.55e-75	0.523486	0.057	0.377	4.93e-71	0.103152	0.585697	protoderm	Protein PIN-LIKES 7
Zm00001eb320700	2.14e-74	-0.504673	0.208	0	6.83e-70	0.418802	0	protoderm	Hypothetical protein ZEAMMB73_Zm00001d021413
Zm00001eb320810	5.98e-35	-1.16021	0.617	0.464	1.91e-30	6.97364	2.56778	protoderm	Histone H4
Zm00001eb320890	6.18e-40	-1.41763	0.781	0.742	1.97e-35	10.1996	3.19231	protoderm	Chlorophyll a-b binding protein 2
Zm00001eb321350	6.95e-107	0.979892	0.161	0.576	2.22e-102	0.2766	1.51786	protoderm	Uncharacterized LOC103633165
Zm00001eb321450	2.34e-57	0.572396	0.283	0.604	7.47e-53	0.592474	1.36799	protoderm	FT-interacting protein 3
Zm00001eb321770	6.06e-83	0.634402	0.1	0.456	1.93e-78	0.169588	0.815543	protoderm	Protein VASCULAR ASSOCIATED DEATH 1 chloroplastic
Zm00001eb321820	1.22e-65	-0.631922	0.194	0.003	3.88e-61	0.555599	0.00385292	protoderm	MATH domain containing protein
Zm00001eb322340	1.65e-90	0.955699	0.534	0.82	5.25e-86	2.42978	5.65213	protoderm	Probable protein phosphatase 2C 62	cl12955_1
Zm00001eb322480	3.8e-51	0.571193	0.094	0.361	1.21e-46	0.203819	0.788576	protoderm	Rab3 GTPase-activating protein catalytic subunit
Zm00001eb322580	1.41e-55	0.646239	0.134	0.429	4.51e-51	0.325088	1.07387	protoderm	Cathepsin B-like protease 2	ccp4
Zm00001eb322880	4.97e-11	1.08934	0.396	0.492	1.58e-06	3.90584	9.4385	protoderm	ABC transporter G family member 43	GRMZM2G415529
Zm00001eb323030	5.81e-16	-0.645053	0.4	0.286	1.85e-11	1.29883	0.470034	protoderm	TBC domain containing protein
Zm00001eb323070	1.68e-76	1.03489	0.455	0.751	5.36e-72	2.9806	7.15609	protoderm	PRAS-rich protein	TIDP2788
Zm00001eb323100	1.45e-51	-0.617732	0.262	0.056	4.62e-47	0.658479	0.0808217	protoderm	Putative xyloglucan endotransglucosylase/hydrolase protein 8
Zm00001eb323640	2.32e-129	1.13885	0.277	0.716	7.39e-125	0.622351	2.5725	protoderm	Putative S-LOCus receptor-like protein kinase family protein
Zm00001eb323920	2.98e-83	0.932481	0.174	0.55	9.51e-79	0.428568	1.7265	protoderm	Nucleoside transporter
Zm00001eb324090	9.51e-18	-1.32276	0.468	0.373	3.03e-13	3.79289	0.916052	protoderm	Photosystem II subunit 29	psb29
Zm00001eb324180	3.8e-59	0.918892	0.729	0.866	1.21e-54	8.78178	17.4941	protoderm	Sugar transport protein MST6
Zm00001eb324240	1.58e-35	-1.33871	0.562	0.404	5.04e-31	4.18153	1.04864	protoderm	Chlorophyll a-b binding protein of LHCII type III
Zm00001eb324250	1.59e-57	0.559211	0.166	0.468	5.07e-53	0.317205	0.940853	protoderm	Myosin-1
Zm00001eb324270	8.86e-37	-1.06701	0.515	0.31	2.83e-32	3.46436	1.13087	protoderm	Elongation factor 1-alpha
Zm00001eb324400	3.08e-18	0.631553	0.111	0.247	9.82e-14	0.420295	1.20037	protoderm	Uncharacterized LOC100279061
Zm00001eb325040	3.95e-108	0.889137	0.159	0.583	1.26e-103	0.307238	1.42109	protoderm	Pentatricopeptide repeat-containing protein	ppr405
Zm00001eb325060	7.92e-49	-1.20855	0.54	0.351	2.53e-44	2.74937	0.62237	protoderm	AT4g33690/T16L1_180-like protein
Zm00001eb325160	1.2e-81	1.15683	0.458	0.732	3.84e-77	1.46645	4.49936	protoderm	Arabinogalactan protein 13-like
Zm00001eb325170	5.4e-40	-0.764727	0.468	0.278	1.72e-35	1.28438	0.344502	protoderm	Arabinogalactan protein 13-like
[truncated: 3,111 more rows]

## Sheet: Table S6
Table S6 A total of 204 NBS-LRR genes expressions were detected in our expression profile.
[truncated: 205 more rows]

[truncated: 4 more sheets: Table S7, Table S8, Table S9, Table S10]
